# Supplementary material for: Identification of Post-myocardial Infarction Blood Expression Signatures Using Multiple Feature Selection Strategies
Source: Front Physiol. 2020 Jun 3;11:483. doi: 10.3389/fphys.2020.00483 (PMC7287215; doi:10.3389/fphys.2020.00483)
Supplement: TABLE S1 — The ranked features with RI values. [file Table_1.XLSX]

## Sheet: TableS1
attribute	RI
DLGAP1-AS1	0.208063
PYGL	0.200875
MEGF9	0.198853
FCAR	0.186872
PHC2	0.181369
TPD52L2	0.179181
SLC37A3	0.177619
MOB3A	0.164792
IRAK3	0.161809
FGD4	0.153826
JDP2	0.13927
RAB19	0.129979
MIR3197	0.129276
IL1R2	0.125987
MANSC1	0.125982
IRS2	0.123229
MIR4323	0.121854
SHROOM2	0.118475
MIR4475	0.108899
SLC36A4	0.105135
SYTL3	0.103803
MXD1	0.103253
EXTL3	0.102674
KLHL8	0.102208
DUSP1	0.0998149
ETF1	0.0968559
ANO10	0.0958899
IL1R1	0.0956909
CSGALNACT2	0.0929211
HCLS1	0.0926673
MIR223	0.0908996
PHKA2	0.0904601
TMEM55A	0.0902902
ECHDC3	0.0896415
HAPLN4	0.0883529
HRG	0.0883225
TAF1L	0.0877397
APOL3	0.0866369
MIR4508	0.0860704
KCNE1	0.0845361
DPY19L3	0.0844807
HAL	0.0843471
CLEC4E	0.0841613
MIR3188	0.0837716
WIBG	0.0830795
AGFG1	0.0830528
ALG1L13P	0.0816063
FAM217B	0.0811214
CDK5R1	0.0808766
HSD11B2	0.0790846
CDCA4	0.0790095
OTTHUMG00000161558	0.0779692
OTTHUMG00000160797	0.0779475
RNU5D-2P	0.0778801
GAB2	0.0777985
ZFAS1	0.0777754
OTTHUMG00000019246	0.0761187
FOS	0.0757644
MIR539	0.074584
DIRC2	0.0745584
PADI4	0.0733608
FNIP1	0.0732454
IL18R1	0.0723036
RNY3	0.0719812
RNU4-7P	0.0713857
CLEC4D	0.0711434
HBB	0.0696744
MIR329-2	0.0694358
MAP2K6	0.0692508
AATK	0.0690661
ZIC3	0.06902
CPEB2	0.0687069
RTFDC1	0.0660343
PHKG1	0.0652234
C2orf72	0.0649931
KIF3C	0.0647656
TLR2	0.0642993
SMAP2	0.0640683
IL17RA	0.0638003
MIR3148	0.0636464
UBXN2B	0.0633344
PCNX	0.0630686
OLAH	0.062736
TTC39C	0.0626234
RAB36	0.0614685
ORMDL1	0.0608684
NECAB3	0.0603686
ERGIC1	0.060336
AACSP1	0.0603145
SAMSN1	0.0601334
MTF1	0.0601264
INO80B	0.0597717
XPO6	0.0596313
MUC5B	0.0592644
SLED1	0.059227
KATNB1	0.0587098
GMFB	0.0586666
TLR4	0.0583033
OTTHUMG00000016713	0.0579947
MTMR6	0.0573118
DCK	0.0572459
ANKRD11	0.0568391
PFKFB2	0.0565946
C9orf156	0.0561447
TMEM120A	0.0559374
MIR4754	0.0558239
OTTHUMG00000032883	0.0555191
GPR27	0.0554773
SYAP1	0.0554583
VNN3	0.0546981
OTTHUMG00000165035	0.0533179
SLA	0.0530382
ADSSL1	0.0528095
HNRNPA0	0.0525514
ABHD5	0.0522661
OTTHUMG00000014284	0.0521517
SAP30	0.0517612
QPCT	0.0514554
MIR494	0.0513497
OTTHUMG00000035741	0.051275
CRK	0.0512709
CCL17	0.0512416
OTTHUMG00000019170	0.0511306
AQP9	0.0511219
BST1	0.0510422
GABARAPL1	0.0509416
ABCC2	0.0505612
HIST1H4A	0.0503735
CDC42BPG	0.0501731
ADRA2C	0.0501386
FBXO33	0.0496387
TMCC3	0.0493786
SSH1	0.0492723
TMCO3	0.0492265
RNU6-34P	0.0490564
SLC11A1	0.0489725
ST13	0.0488795
NPL	0.0485942
RNY3P1	0.0483087
KLHL2	0.0482471
CUL1	0.0481063
MMP9	0.0475205
NSUN7	0.0472533
MGAM	0.0470945
PECR	0.0470774
ARG1	0.0468503
PRDM7	0.0467469
SIRPD	0.0466476
PIANP	0.0463792
SNORD113-8	0.0463109
MIR548D1	0.0462936
MIR3156-1	0.046064
OSBPL2	0.0457031
RNU5E-2P	0.0456836
CUX1	0.0456794
OTTHUMG00000015478	0.0450351
GPR160	0.0450292
RNA5SP37	0.045027
YY1AP1	0.0447974
SYCE1	0.0446826
RNU6-27	0.0443946
MIR572	0.0442116
CMTM1	0.0441033
VMP1	0.0440937
MIR4748	0.0436901
LOC254099	0.0433425
HBA2	0.0431974
SHISA8	0.0429671
IRX4	0.0429608
H3F3A	0.0428
SP4	0.0427349
KL	0.0425153
OTTHUMG00000022239	0.0422822
MKX	0.0418816
RNU6-8	0.0418744
OTTHUMG00000004126	0.041779
MIR1229	0.0417604
CDH26	0.0416814
ST13P4	0.0415804
GBE1	0.0415632
MTRNR2L2	0.0415143
ETFDH	0.0411184
CDC42EP3	0.0410498
CEBPD	0.0409373
VNN2	0.0407555
TOR1AIP1	0.0407472
FKBP5	0.0403199
HBA1	0.04021
RN7SL1	0.0397279
LOC100129550	0.0396317
TTC30B	0.0395622
ANKK1	0.0395081
LAMP2	0.0394732
BMX	0.0393886
BEST1	0.0392025
TP53I11	0.0391143
OSBPL6	0.0381882
LRRC16B	0.0380386
FUBP1	0.0378828
PITPNM3	0.0378042
RNU6-45P	0.0376762
RNA5SP178	0.0376265
MIR329-1	0.0375758
LYPD5	0.0371223
RNU6-21P	0.0368679
RNA5SP199	0.0368469
PCBP1	0.0367615
PXK	0.0364221
DHDH	0.0364012
PHF12	0.0363084
IL3	0.0362807
TIMM23	0.0362344
OTTHUMG00000041452	0.035844
ELP6	0.0358043
LY6G5B	0.0357736
ANKS1A	0.035771
ZNF575	0.0355887
LBR	0.0355795
CHST15	0.0355743
SLC29A1	0.0352807
RNU6-29	0.0351282
SLC41A3	0.0350452
GABRA5	0.0350197
ADAM19	0.0346449
RIT1	0.0345375
C19orf47	0.0345153
MIR876	0.0344402
PTS	0.0344021
KPNA1	0.0343491
MEF2BNB	0.0342513
RNU6-80	0.0339968
OTTHUMG00000015403	0.0337501
NUP153	0.0336453
PGLYRP1	0.0334568
C1D	0.0334358
CA4	0.0333016
RNU6-7	0.0330275
RNU4-1	0.0328926
RASSF2	0.0327259
HMGA1	0.0326781
RNU5B-2P	0.0325046
TMEM127	0.0324668
GPR141	0.0322208
RNU5B-1	0.0321928
LIN7A	0.0321683
COL13A1	0.032164
RNA5SP506	0.0321601
GUCY2EP	0.0318814
ORAI2	0.0317836
DAAM2	0.0315931
RNU6-31P	0.0315297
RNU1-19P	0.0314796
GTF2IRD2P1	0.0314667
SDCBP	0.0314595
ARF6	0.0314361
PDPK1	0.0314203
DEFB104A	0.0313175
RNA5SP152	0.0312934
ASH2L	0.031256
PRPS1L1	0.0311223
FDPS	0.0311126
EIF1	0.0310596
MCL1	0.0310502
RNU6-47	0.031029
MIR4262	0.0309751
PPP1R3D	0.0308374
DNAJC16	0.0307785
SRPK3	0.0306087
BICD2	0.0305642
MIR4760	0.0304867
RGS2	0.0302168
CHADL	0.0301668
ZNF574	0.0300758
KIAA1257	0.0300441
DOK3	0.029982
PFKFB4	0.0299183
FKBP9	0.0298211
RAB5B	0.0298092
RNU6-18	0.0296595
LHX6	0.0296562
RNA5SP85	0.0296438
PDE11A	0.0296389
RRAGD	0.0296378
HMGB2	0.0293957
RNU5D-1	0.0293695
TMEM63B	0.029335
MIR190B	0.0293252
FRS2	0.0293238
RNF144B	0.0292445
ANGPT2	0.029135
SPINK2	0.0291117
AGPAT9	0.0290993
TP53TG1	0.0288126
OTTHUMG00000155547	0.0286474
RNU5F-1	0.0286313
SNORD58C	0.0286189
OTTHUMG00000165015	0.0286076
RNU6-20	0.0285568
MIR4522	0.0285171
LOC100505501	0.0284642
SLC2A3	0.0284029
OTTHUMG00000014954	0.028383
RNA5SP348	0.0283796
RNA5SP296	0.0283365
RNU6-59P	0.0281891
HNRNPD	0.0281336
CHST11	0.0280354
RNU6-17	0.0280119
MIR196A1	0.0279281
FKTN	0.0277818
MEX3D	0.027754
CSN1S1	0.0275425
IKZF2	0.0275001
KCNG1	0.0274792
DNAJA2	0.0274382
C12orf79	0.027435
MTFMT	0.0272279
MIR4804	0.0272179
ACTG1	0.027147
HSDL2	0.0271086
CYP26C1	0.0270729
PPP3CC	0.0269961
2020-03-01	0.026976
NUP98	0.0269489
SSBP3	0.0269477
HLA-E	0.0268011
CKAP4	0.0267377
FES	0.0267252
RNU1-12P	0.0267187
RNA5SP122	0.0266851
TOM1	0.026654
ZMPSTE24	0.0266265
ST6GALNAC3	0.0265773
PELI1	0.0264919
ITGA4	0.0264514
FAM216B	0.0264485
TMEM183B	0.0264449
RAB11A	0.0264324
FAF2	0.0263826
KRTAP2-1	0.0263808
RPS6KA5	0.0263509
APBA1	0.0263345
RNY4	0.0263062
OR10G8	0.0262138
CDC27	0.0262135
NUPL1	0.0261552
PIWIL2	0.0261373
ITIH2	0.0261088
ERLIN1	0.0260832
THAP11	0.025934
ACP6	0.025922
SUGT1	0.02585
CYP26A1	0.0254847
OTTHUMG00000152568	0.0254823
PGBD4	0.0254627
RNY1P8	0.0254318
GTDC1	0.0253445
CALR	0.0253074
LOC100506107	0.0252024
OTTHUMG00000132913	0.0251958
CNEP1R1	0.0251883
RNU1-13P	0.0250631
APOH	0.0250473
PKNOX1	0.0250233
CACUL1	0.0249421
MSI1	0.0249394
MAG	0.0249338
TYRP1	0.0249014
CPT1A	0.0248619
CRADD	0.0248242
RNY3P3	0.0248174
ATG14	0.0247084
C1RL	0.0247007
GPD1L	0.0246371
C7orf50	0.024627
TBC1D30	0.0246227
HSPBP1	0.0244455
MIR518C	0.0244071
EID3	0.0243781
RNY4P13	0.0243217
ALOX5AP	0.0243078
METRNL	0.024205
CABLES2	0.024183
ZNF281	0.0241732
AK9	0.0241471
DCAF16	0.0241385
FADD	0.0240735
PGD	0.0240571
NLRP12	0.0240376
IVNS1ABP	0.0239527
KLF16	0.0239291
C9orf24	0.0239119
RNU4-2	0.0239001
TONSL	0.0238621
XPO4	0.0238238
ZNF746	0.023755
ADAM9	0.0237301
C21orf58	0.0237106
COL6A3	0.0237025
PER1	0.0236899
VIM-AS1	0.023637
CR1	0.0236104
STAT5B	0.0235463
ILK	0.0235356
CCT5	0.0234332
RNU6-12	0.0234145
MIR4799	0.0233988
COL7A1	0.0233923
EPHA10	0.0232709
BTG1	0.0232652
LCP1	0.0232585
OTTHUMG00000074517	0.0232339
REPS2	0.0231573
SPINK5	0.023083
GIT2	0.0230611
MAP4K5	0.0230585
PUF60	0.0230163
SH3BP5L	0.0230132
SCYL3	0.0230009
MIR4640	0.0229749
ATP6V1B2	0.0229705
RN7SK	0.0229622
RNA5SP389	0.0229128
TPBGL	0.0228631
UBE4B	0.0228387
MTMR3	0.0228271
PELO	0.022815
CELF2	0.0227832
LINC00886	0.0227689
OTTHUMG00000045405	0.022766
NLRC4	0.0227302
CCNJL	0.0227111
HS3ST1	0.0226974
CLIP1	0.0226674
E2F3	0.0226563
NIN	0.0226366
RNA5SP162	0.0226229
OTTHUMG00000059605	0.0226032
OTTHUMG00000038014	0.022598
SLC16A5	0.0225018
SLC26A2	0.0224964
RNF170	0.0223745
RAB3D	0.0223484
GLTSCR1L	0.0223417
CCDC64B	0.0223169
KIAA0226L	0.0223148
HSPB9	0.022285
PLLP	0.0222839
MTRNR2L4	0.0222655
MIR3675	0.0222323
PCDH8	0.0221522
TMEM42	0.0221238
NUP205	0.0221047
SEMA4G	0.0220774
ZNF365	0.0220434
IGIP	0.0219644
RNA5SP74	0.0219588
KIAA1984-AS1	0.0219559
AGAP2	0.0219154
LOC100133286	0.0218908
ARMC5	0.0218875
OTTHUMG00000155997	0.0218353
OTTHUMG00000034319	0.0218266
FPR1	0.0218111
STX5	0.0218028
EFHC1	0.0217959
RGCC	0.0217942
B2M	0.0217719
OTTHUMG00000162986	0.021724
FAM117A	0.0216397
MIR3155A	0.0216323
SNORD35B	0.0216079
COL9A1	0.0215686
GJC1	0.021553
EXOG	0.0215485
GFRA3	0.0215242
LOC101060004	0.0215227
RNU6-23P	0.0215005
LOC100506810	0.0214686
LOC100506804	0.0214436
CARS	0.0214028
RNU1-11P	0.0213777
FAM74A4	0.021368
RNA5SP215	0.0213115
C5orf63	0.0212611
RABGEF1	0.0212325
TSPY26P	0.0212289
RNU6-16P	0.0212258
DLG3	0.0212126
MAP3K3	0.0211364
DVL2	0.0211137
MIR30C1	0.0210936
RBBP4	0.021081
ZNF74	0.0210589
MAP3K2	0.021004
FGD3	0.0209704
SCARF2	0.020968
SPIN2A	0.0209092
DAZAP1	0.0208544
RNA5SP51	0.020841
OTTHUMG00000160549	0.0208135
SFXN5	0.02078
DHX33	0.0207689
RNA5SP46	0.0207649
SLC25A38	0.0207639
ZNF143	0.020702
RNY3P6	0.0206916
ATG2A	0.0206834
LOC100653515	0.0206754
EPS8L1	0.0206724
ANAPC15	0.0206385
CTDNEP1	0.0206294
SNX27	0.020623
NSFL1C	0.0206007
RAB7L1	0.0205914
RHPN1	0.0205543
QTRTD1	0.0205475
OTTHUMG00000042023	0.0205125
GALNT9	0.0204641
RFC2	0.0204616
RNA5SP208	0.0204602
MATN4	0.0204024
DLX3	0.0203137
HOXC13	0.0202907
MPPE1	0.0202418
COL11A2	0.0202235
OTTHUMG00000153783	0.0202175
RNA5SP145	0.0201873
RNU6-32	0.0201805
ACAD10	0.0201666
ACSL1	0.02014
WDR76	0.0201358
LOC100287497	0.0200697
FAM53A	0.0200586
ABCG1	0.0200232
TXNIP	0.0200031
RMDN3	0.0199932
RNU6-4	0.0198974
CCDC85C	0.0198889
TMEM92	0.0198581
RBM47	0.0198067
RNU6-43	0.0197618
MIR1183	0.0197603
FLT3	0.019754
CTSS	0.0197164
RHOB	0.0197115
RNU6-13	0.0196927
OTTHUMG00000008421	0.0196778
MDM4	0.0196404
HECW2	0.0196224
RIMS1	0.0195963
RNA5SP505	0.0195839
HLX	0.0195807
UBP1	0.0195379
FBXW5	0.0195115
TANC2	0.0194637
KCNH1-IT1	0.0194341
FIP1L1	0.0194283
RBM15B	0.0194108
OTTHUMG00000163580	0.0194056
NCBP1	0.0193748
ESX1	0.0192397
ALOX15B	0.0192219
RNU1-1	0.0192159
TAF8	0.0192098
TM6SF1	0.0192081
MTRNR2L9	0.0191721
GMEB2	0.0191668
MIR299	0.0191556
AZIN1	0.0191447
STK32A	0.0191359
TBC1D7	0.0191355
AFAP1L2	0.0191168
FZD4	0.0191134
LYZ	0.0190502
LINC00867	0.0190252
TALDO1	0.0190011
HMG20A	0.0189855
USP51	0.0189809
TUBA3D	0.0189133
OTTHUMG00000162829	0.0189124
H2AFJ	0.0189056
TXNRD1	0.0189039
NDEL1	0.0188469
NEU3	0.0188461
STK17B	0.0188379
APC2	0.0188043
SYCE3	0.0187999
SLC7A11	0.0187798
ACTB	0.018775
PDXK	0.0187672
MAFG	0.0187626
POMC	0.0187093
SRGN	0.0186985
FBXO46	0.0186932
SLX4IP	0.0186783
MAEA	0.0186722
SNORD12B	0.0186589
AREL1	0.0186564
CHMP3	0.0186484
PHC3	0.0186208
MIR4309	0.0186187
RANBP10	0.0185832
CCDC47	0.0185397
UBB	0.0184906
TTC19	0.0184848
MLLT6	0.0184584
OTTHUMG00000164700	0.0184346
CMTM6	0.0183929
CROCCP3	0.0183656
RNA5SP267	0.0183439
MACF1	0.0183429
IFNGR1	0.018336
RTN3P1	0.0183312
OTTHUMG00000162414	0.0183218
MIR483	0.0183161
FMNL3	0.0183074
SLC25A20	0.0182882
EIF2AK1	0.0182724
TMEM135	0.0182706
C19orf55	0.0182653
QSOX1	0.01826
MRO	0.0182062
KCNMB2	0.0181985
ING1	0.018141
PREX1	0.0181311
FAM157A	0.0181113
STK24-AS1	0.0180978
NDUFB3	0.0180596
ARHGAP24	0.0180441
RNA5SP270	0.0180273
TCF24	0.0180188
MIR1262	0.0180072
ADAMTS8	0.017969
LRRN1	0.0179414
CP	0.0179265
MIR548AD	0.017925
DOCK10	0.0179239
TBC1D22A	0.0178923
CIDEC	0.0178799
RASL10A	0.0178711
SOS2	0.0178536
MIR545	0.0177863
PHF21B	0.0177779
FAM65B	0.017746
JARID2-AS1	0.017725
ACTR3B	0.0177144
MAPKAPK2	0.0177002
UBAP2	0.0176741
CARD11	0.0176686
COL23A1	0.0176656
DNMT1	0.0176412
CCDC63	0.017639
GPX8	0.0175982
AGO4	0.017579
FOXP1	0.0175583
LINC00694	0.017556
UBE3D	0.0175333
TSC22D4	0.0175312
ZYG11B	0.0175162
SNORA65	0.0174994
CDC42SE2	0.0174741
UNC13A	0.017448
PCDHB11	0.017425
MIR2277	0.0174169
MIR628	0.0173377
OTTHUMG00000015263	0.0173291
SNORD14B	0.0172853
DEGS1	0.0172394
VWA1	0.017221
BAG5	0.017202
OTTHUMG00000019119	0.0171882
OTTHUMG00000160651	0.0171749
OGDHL	0.0171677
SLC40A1	0.0171544
PIEZO2	0.01714
TAS2R19	0.0170993
ACOT4	0.0170738
PLIN4	0.0170478
RASAL3	0.0170455
PANK2	0.0170021
DNAH8	0.0169921
YBX1	0.0169838
GPR174	0.0169769
KIAA1161	0.0169756
MIR450A2	0.0169578
OTTHUMG00000031991	0.0169511
EIF1B-AS1	0.0169369
GNG2	0.0169282
FTCDNL1	0.0168981
HSPA1A	0.0168698
SYNJ1	0.0168668
LOC653501	0.0168574
EHD1	0.0168044
NFYC	0.0167756
TRIQK	0.0167604
ST14	0.0167482
RNF125	0.0167442
RNU6-33P	0.0167429
MIR548AI	0.0167426
ANAPC13	0.0167298
PHF20L1	0.0166977
OTTHUMG00000163226	0.0166844
C17orf58	0.0166656
TACC3	0.0165664
LGI3	0.0165658
CREB3L4	0.0165536
TNR-IT1	0.0165501
RPS6KA1	0.0165454
KIF13A	0.0165048
ZMYND8	0.0165042
ITFG3	0.0164911
CA1	0.0164861
RNU6-15P	0.0164695
FAM201A	0.0164564
PAX2	0.0164439
AQR	0.0164283
RNU1-14P	0.0164206
NEURL1B	0.0164058
SCAMP5	0.0163945
STK11	0.0163681
RNA5SP393	0.016353
ASB7	0.0163194
APOBEC3D	0.0163127
BRCA1	0.0163117
GRB10	0.0163059
RSG1	0.0163032
COL11A1	0.0162804
APMAP	0.016271
OSBPL9	0.0162512
RNU6-39P	0.0162499
FAM126B	0.016244
APOB	0.0162139
HEXDC	0.0162071
FAM53C	0.0162051
RNVU1-9	0.0161872
ENTPD5	0.0161784
SLC25A48	0.0161712
MON1A	0.0161561
CXCR2	0.0161542
OTTHUMG00000151147	0.0161529
KCNK12	0.0161505
RNU6-10P	0.016148
SRA1	0.0161476
RAB7A	0.0161146
ANAPC2	0.0161085
LINC00398	0.0161051
FBXW2	0.0160827
OTTHUMG00000156596	0.0160666
OTTHUMG00000154827	0.0160624
TTC40	0.0160599
KLHL11	0.0160486
OTTHUMG00000019542	0.0160266
CDK14	0.0160105
CABP7	0.0159794
OGFOD3	0.0159702
RNA5SP255	0.0159671
OSM	0.0159636
LAPTM5	0.0159496
SFTPD	0.0159473
OTTHUMG00000021545	0.0159408
CD2AP	0.015928
ELL	0.0159256
C11orf54	0.0159078
RNU5E-4P	0.0159041
RNU6-60	0.0158833
PIAS2	0.015837
LOC284757	0.0158331
OTTHUMG00000020277	0.0158064
OTTHUMG00000019300	0.0157956
DEFB107A	0.0157583
HMGA1P1	0.0157582
TMEM71	0.0157407
CYP2C19	0.015732
FBLN1	0.0157262
MIR574	0.0157139
PTGES3	0.0156748
UPF1	0.0156534
RNU6-76P	0.0156191
RN7SKP3	0.0156178
MIR203	0.0156163
ACSL3	0.0156078
OTTHUMG00000016629	0.0155367
NFKBIA	0.0154695
ATP6V1C1	0.0154651
OTTHUMG00000154865	0.0154628
ZBTB20-AS4	0.0154611
SLCO1B3	0.015459
RNA5SP343	0.0154202
OTTHUMG00000152631	0.0154139
EXOC1	0.0154041
FBXO39	0.0153854
GPBP1L1	0.0153662
TEX22	0.0153531
OTTHUMG00000017921	0.0153136
CPSF6	0.0152682
MYO16-AS1	0.0152646
AEBP1	0.0152581
LINC00862	0.0152579
C22orf42	0.0152153
HEATR1	0.015212
MIR9-1	0.0152043
TJP3	0.0151744
HNRNPA1P33	0.0151681
HID1	0.0151548
LOC151174	0.0151461
IFITM2	0.0151281
YWHAE	0.0151235
PHF10	0.015105
BSCL2	0.015099
ITPKA	0.0150946
PARP4	0.0150883
SNX32	0.0150741
OTTHUMG00000163781	0.0150461
NLGN1	0.0150372
RNU6-30P	0.0150342
L3MBTL1	0.0150245
COL25A1	0.0150045
ANP32B	0.0150026
CDH18	0.014973
RNA5SP19	0.0149569
TCAIM	0.0149488
IGLJ4	0.0149326
IL5RA	0.0149216
RNU5A-8P	0.0149193
RUNDC1	0.014912
ERGIC2	0.0149044
SNORD89	0.0149005
ZXDC	0.0148528
MAP3K12	0.0148466
NAMPT	0.014838
DENND4A	0.0148251
DFNB59	0.0148026
ITGB3BP	0.0147906
OTTHUMG00000002515	0.0147858
RNY1P5	0.0147761
C6orf106	0.014765
STOM	0.0147498
RNA5SP362	0.0147083
ZSCAN32	0.0146934
FAM83B	0.0146874
PRKDC	0.014679
RNU6-11	0.0146597
FRMD4B	0.0146345
PIP4K2A	0.0146212
SNORA37	0.0146197
LRRC20	0.0145819
OTTHUMG00000155198	0.0145807
RPS12P23	0.0145763
LY96	0.0145584
RNU6-49	0.014552
CKLF	0.0145347
AMICA1	0.0145321
MIR1185-1	0.0145308
HNRNPA1P8	0.0145112
DHX35	0.0145025
TP53INP2	0.0144816
CCNJ	0.0144748
ATP6V1D	0.0144679
FOXJ2	0.0144224
TRAJ38	0.0144138
SNORA5A	0.0144075
OTTHUMG00000161602	0.0144074
GALNT7	0.0144029
MRPS5	0.0143986
MIR150	0.0143972
CLTCL1	0.0143882
CCL11	0.0143738
ZNF516	0.0143687
MIR3127	0.0143036
SLCO4C1	0.0142901
SP1	0.0142364
SEMA3F	0.0142291
LZTS3	0.0142283
MIR3646	0.0142247
CLCC1	0.0142152
OTTHUMG00000018091	0.0141786
EZR	0.0141707
GNAT1	0.0141613
PA2G4	0.0141555
OTTHUMG00000151830	0.0141545
MTRNR2L7	0.0141503
ANXA11	0.0141314
OSBPL3	0.0141205
DEFB109P1B	0.0141202
NOTUM	0.0141174
PPOX	0.0141054
ZNF445	0.014099
RNY1	0.0140971
RAPGEF6	0.0140925
DOCK8	0.0140608
RNU6-24	0.0140485
RNA5SP508	0.0140322
ZNF658	0.0140202
MIRLET7A1	0.0140076
LILRA5	0.0140021
MAPK8IP2	0.0139969
ARSG	0.013991
SLC43A2	0.0139906
MIR630	0.0139803
RAPSN	0.0139725
HSPA1B	0.0139549
SLC4A2	0.0139508
AAMDC	0.0139482
LOC388242	0.0139323
HSPA8	0.0139141
LOC100288069	0.0139039
FAM83E	0.0138789
EXD1	0.0138632
SLC1A5	0.0138505
CHRNA10	0.0138428
MYLIP	0.01383
SCARNA1	0.0138254
RNA5SP86	0.013823
RADIL	0.0138169
PDSS1	0.0138165
PRDM5	0.0137923
RNA5SP185	0.0137838
HSD17B13	0.0137834
OTTHUMG00000157252	0.0137774
APPL1	0.0137542
OTTHUMG00000155067	0.0137449
EMILIN3	0.0137267
PRB4	0.013711
FAM194B	0.0137098
RAPGEF4-AS1	0.0137063
OR51S1	0.0136938
ZNF543	0.0136468
FAM87A	0.0136131
YIPF4	0.0136023
MIR551B	0.0136017
VCX3A	0.0135856
DNTTIP1	0.013533
RNA5SP301	0.0135053
MIR3689A	0.0134834
FABP4	0.0134758
FAM92A1	0.0134742
RNU6-1	0.0134717
GGT1	0.0134698
DPH3P1	0.0134661
SCRT1	0.0134508
CYTIP	0.0134491
H2AFZ	0.0134451
OTTHUMG00000163516	0.0134407
OTTHUMG00000161070	0.0133995
OTTHUMG00000004188	0.0133929
YDJC	0.0133916
CAMK2D	0.0133856
SRGAP1	0.0133824
NUMB	0.0133719
ABCA1	0.0133645
LOC728769	0.013351
OTTHUMG00000015821	0.0133243
ZNF33B	0.0133195
LOC641367	0.0133185
IL10RB-AS1	0.0133149
UBQLN1	0.0133075
NEU2	0.0132927
OTTHUMG00000003911	0.0132884
MTRNR2L8	0.013282
MIR4301	0.0132808
PIK3CD	0.0132796
SNRPD3	0.013261
MTRNR2L3	0.0132603
SNAI3	0.0132452
MIR3156-2	0.0132392
UCN3	0.0132378
EFS	0.0132341
ZC3H14	0.0132229
PGM2	0.0132176
SEC24B-AS1	0.013211
DES	0.0131994
RNU6-19P	0.0131903
LIPN	0.0131858
XPC	0.0131215
RNA5SP381	0.0131209
PLEKHM3	0.0131194
CXorf67	0.0130954
RNA5SP493	0.0130888
RUFY1	0.0130782
LOC101059975	0.0130674
KANK2	0.0130572
PCOLCE	0.0130503
MBNL3	0.0130478
RNU6-35P	0.0130229
APOBEC3C	0.0129947
C19orf66	0.0129911
MEIOB	0.012991
FLJ45340	0.0129803
RNY3P8	0.0129785
LOC100133315	0.0129718
FTSJ2	0.0129637
SCARNA15	0.0129568
GDPGP1	0.0129438
VTI1B	0.0129424
TEX264	0.012926
EIF3J	0.0129091
OTTHUMG00000017601	0.0128778
RNA5SP78	0.0128749
UBALD2	0.0128608
PTMAP5	0.0128577
MIR4519	0.0128401
OTTHUMG00000155685	0.012831
FPGT-TNNI3K	0.0128223
OTTHUMG00000156380	0.0128214
PIK3R6	0.0128105
ZC3H12A	0.0128021
STS	0.012802
OSTF1	0.0127999
RHOC	0.0127974
IQCJ-SCHIP1-AS1	0.0127883
SUMF2	0.0127825
TRIP6	0.0127812
CPD	0.0127696
NR2F6	0.0127683
RNU6-53P	0.0127442
RNY4P1	0.0127376
RNA5SP62	0.0127222
RNA5SP190	0.0127184
NUTF2	0.0127181
C17orf75	0.0127174
OTTHUMG00000160611	0.0127125
UACA	0.0126949
PDE3B	0.0126849
RNU6-38	0.0126735
SOS1	0.0126549
RNF103	0.0126515
GORASP1	0.0126504
TMED8	0.0126424
RNU6-14P	0.0126419
RHOA	0.0126293
APOC2	0.0126127
ANO3	0.0125875
NOXRED1	0.0125699
PPP1R11	0.0125657
PARVA	0.0125601
ARHGEF17	0.0125581
FBXO41	0.0125353
MIR1908	0.0125314
SKP1P1	0.0125286
AKAP6	0.0125259
LRIG2	0.0125078
PRR26	0.0125068
TPK1	0.0124923
MIR5095	0.0124889
CEACAM4	0.0124685
SNORD13	0.0124611
FTH1	0.0124578
HEATR5B	0.0124563
ZNF730	0.0124554
LOC100505815	0.0124447
DUSP6	0.0124227
MIR618	0.0124208
CD44	0.0124151
OTTHUMG00000163842	0.0124124
MTRNR2L1	0.0124083
AMN	0.0124062
OTTHUMG00000153644	0.0123978
OTTHUMG00000163615	0.0123973
RAB44	0.0123966
DEF8	0.0123939
DLX6-AS2	0.0123914
MIR4513	0.0123782
PCGF5	0.0123681
H1FX	0.0123515
NAP1L1	0.0123497
ERAP1	0.0123316
MAPK13	0.0123168
EMCN-IT1	0.0123161
C12orf63	0.0123095
GABPA	0.012306
RNA5SP352	0.0123011
OTTHUMG00000161622	0.0122933
RNU6-37	0.0122883
MRPS30	0.0122742
PRSS3	0.0122702
RNA5SP110	0.0122668
LINC00476	0.0122632
ARL4C	0.0122587
LOC100131138	0.0122552
LINC00239	0.0122529
LOC388849	0.0122497
KLHL15	0.0122413
C3orf62	0.0122407
ADAM29	0.0122385
OTTHUMG00000019024	0.0122257
ACER1	0.0122105
CACNA1H	0.0122019
OTTHUMG00000150092	0.0122004
ZSCAN16	0.0121964
STX17	0.0121868
MIR4324	0.0121853
RNA5SP69	0.0121767
RNU5E-1	0.0121735
OTTHUMG00000003064	0.0121572
RNY3P10	0.0121554
NFYA	0.0121515
TCTE1	0.0121493
LOC100996613	0.0121372
HOXA7	0.0121307
SNX18	0.0121298
MALAT1	0.0121188
RNA5SP302	0.0121182
FNBP4	0.0121178
SNORD111	0.0121041
OTTHUMG00000008362	0.0120816
GSPT1	0.0120721
LUZP6	0.0120708
PGM1	0.0120614
ACAA1	0.0120449
OTTHUMG00000164868	0.0120282
LOC441454	0.0120195
KCNG2	0.0120081
FAM169A	0.0120078
SLC4A1AP	0.0120066
TEX35	0.0120007
LINC00362	0.0119998
MTMR10	0.011992
OTTHUMG00000162795	0.0119915
OTTHUMG00000150567	0.0119823
SOAT1	0.0119709
BTD	0.0119584
MKRN1	0.011937
OTTHUMG00000018373	0.0119332
IGF1R	0.0119295
PLEKHB2	0.0119192
PPFIA1	0.0119151
OTTHUMG00000156455	0.0119079
OTTHUMG00000164704	0.0118916
AP2S1	0.0118864
NQO2	0.0118806
OTTHUMG00000009067	0.0118722
CCL18	0.0118664
B3GNTL1	0.0118589
RNA5SP196	0.0118535
LARS2	0.0118516
MAB21L3	0.0118501
GTF2IRD2	0.0118316
OTTHUMG00000150059	0.0118298
LOC100996266	0.0118296
RNA5SP394	0.0118228
PPFIA4	0.0118174
RNU6-61	0.0118147
AHSA1	0.0118139
TNFAIP3	0.0118129
RNA5SP273	0.0118057
RELL1	0.011795
RTN3	0.0117935
SNORD20	0.0117903
RNA5SP409	0.0117848
IMPA2	0.0117787
NCKAP5L	0.0117753
PRODH	0.0117722
ALKBH6	0.0117718
RNU4-10P	0.0117686
PIAS4	0.0117532
WNT5A	0.0117463
FAM208B	0.0117458
VPS4B	0.0117301
PDK4	0.0117172
AP5B1	0.0117054
COL4A2	0.0117016
TBL1X	0.0116933
KIF25-AS1	0.0116906
TPST1	0.0116905
LINC00235	0.011679
C20orf96	0.0116694
RNY4P5	0.0116589
MIR486	0.0116562
OR10J5	0.0116367
TSEN34	0.0116225
RNA5SP214	0.0116221
CRYBB1	0.0116145
CAMK1	0.0116131
ASCC2	0.0115964
SDF2	0.0115899
MIR3153	0.0115892
COX15	0.011589
SLC2A5	0.0115871
PSMF1	0.0115827
RNU6-42P	0.011567
VAPA	0.0115501
RNF34	0.0115477
APPBP2	0.0115454
ARHGAP33	0.011533
PPP1R21	0.0115281
UBE3C	0.011523
OTTHUMG00000017550	0.0115205
FAM71F2	0.0115175
MIR1179	0.0115121
ZNF852	0.0115096
MIR3160-2	0.0115039
TMEM260	0.0115024
OTTHUMG00000164786	0.011498
OTTHUMG00000058769	0.011492
RLF	0.0114901
TRAF6	0.0114884
LPHN2	0.011488
CSF1	0.0114688
NTM	0.0114651
STYK1	0.0114617
CCDC114	0.0114554
LINC00202-2	0.0114512
SOD2	0.0114396
VWA3B	0.0114366
SLBP	0.0114216
MSX1	0.0114074
OTTHUMG00000151249	0.0114068
TMEM9	0.0114042
RAC1	0.0113985
MYPOP	0.0113983
STATH	0.0113934
LOC646214	0.0113923
DPF1	0.0113887
OTTHUMG00000157277	0.0113885
OTTHUMG00000015662	0.0113846
LRRC4	0.0113819
TLR8	0.0113761
DPH1	0.0113642
OTTHUMG00000162040	0.0113636
TRAJ59	0.0113458
PHOX2B	0.0113451
CHMP1B	0.0113444
CSNK1D	0.0113223
ERVMER34-1	0.0112926
IGF2BP2	0.011288
C10orf131	0.0112847
ELP3	0.0112706
INO80	0.0112675
RNU1-21P	0.0112623
OTTHUMG00000018618	0.0112607
LOC100134361	0.0112605
TMSB4XP4	0.0112575
KIAA0895L	0.0112559
ZNF417	0.0112502
FBXO45	0.0112319
ERCC4	0.0112222
SNCA	0.0112172
MDC1	0.0112125
LIAS	0.011207
CXCL16	0.0111807
HEATR3	0.0111729
HARS2	0.0111591
C11orf21	0.011154
ZNF41	0.0111388
MIR1185-2	0.0111271
FAM129A	0.0111268
RALGAPA2	0.0111105
MIR101-2	0.0111081
SMPD3	0.0110927
OTTHUMG00000014165	0.0110868
FAM160A2	0.0110843
VAV1	0.0110829
GRIK3	0.0110708
SPINK8	0.0110643
RAB31	0.0110633
DGAT1	0.0110492
CEBPB	0.0110454
TBC1D3P1-DHX40P1	0.0110115
CPNE6	0.0110093
GANC	0.0110088
BTNL2	0.0109827
NKAIN4	0.0109743
ATG7	0.0109693
LOC100505964	0.0109441
SLC39A6	0.0109425
ANKRD2	0.0109411
ERLIN2	0.010937
SLCO1C1	0.0109361
TFEB	0.0109271
TUBGCP3	0.0109263
IFRD1	0.0109204
MIR638	0.010911
CBX6	0.0109042
GUSB	0.0109041
RNY3P5	0.0109031
RNA5SP290	0.0108947
RIC8B	0.0108935
OTTHUMG00000016953	0.0108872
SOX6	0.0108823
RNA5SP321	0.0108806
ZNF428	0.0108783
BTF3	0.0108702
RNF14	0.01087
SNORA75	0.0108691
TXN	0.0108663
PDS5A	0.0108482
GABBR1	0.0108461
LOC100129726	0.0108425
CASS4	0.0108319
CSF2RA	0.0108278
RNA5SP463	0.0108269
TMEM212-IT1	0.0108237
OR4K13	0.0108198
OTTHUMG00000160994	0.0108083
OTTHUMG00000161752	0.0108025
TMPRSS15	0.0107938
ADAM17	0.010793
HDAC9	0.0107873
RNA5SP121	0.0107842
OTTHUMG00000034539	0.0107807
LOC100996554	0.0107796
RPL13AP17	0.010777
FAM13A	0.0107728
KLF6	0.0107706
RNA5SP438	0.0107698
TOP1P1	0.0107667
LOC730159	0.0107655
PLA1A	0.0107559
LOC731275	0.0107485
OTTHUMG00000040658	0.0107402
OTTHUMG00000018527	0.0107374
TCF7L1	0.0107371
UBE2L3	0.0107359
DNPEP	0.0107345
DOC2GP	0.0107081
RNA5SP355	0.0107076
NOM1	0.0106993
DUSP4	0.0106986
LINC00941	0.0106955
SLC22A15	0.0106933
OTTHUMG00000161633	0.0106897
LINC00568	0.010687
OTTHUMG00000152642	0.0106739
ZSWIM6	0.0106734
IKZF3	0.0106734
SNORA5C	0.0106653
CIT	0.010658
OTTHUMG00000066051	0.0106482
SF3A2	0.0106321
TACSTD2	0.0106261
AZGP1	0.0106217
PYCRL	0.0106194
OTTHUMG00000002076	0.0106188
TADA1	0.0106104
MRPL38	0.0106075
FBLN2	0.010601
RPL23AP64	0.0106
PTMA	0.0105907
MYL5	0.0105898
CACNA1G	0.0105889
MIR210HG	0.0105857
PNPLA1	0.0105834
GLCE	0.0105805
RNA5SP71	0.0105753
LGALS12	0.0105739
SGCB	0.0105595
MIR3132	0.0105576
IL10RB	0.0105389
CD55	0.0105343
PALD1	0.0105289
TEX29	0.0105189
C8orf34	0.0105165
SLC9A1	0.0105161
ELF2	0.0105145
PLXNA2	0.0105137
SAPCD1	0.0105102
CAMKK2	0.0105094
KRT3	0.0105071
MIR563	0.0105051
ANKRD24	0.010504
APCDD1	0.0104983
OR4K5	0.0104882
OTTHUMG00000015771	0.0104863
RNA5SP487	0.0104842
MIR3140	0.0104823
CDCA5	0.0104805
RNU6-73	0.010474
MANBA	0.010469
SLC6A6	0.0104681
ERN1	0.0104627
DNAJC5	0.0104578
TMBIM6	0.0104553
FOXA2	0.0104474
ZNF777	0.0104473
SIAH2	0.0104457
ARHGEF4	0.0104432
MIR588	0.0104411
GSE1	0.0104305
MYBPC2	0.0104277
ZBTB37	0.0104099
SDHC	0.010406
DNAJC3	0.010406
TMUB2	0.0103982
OTTHUMG00000020570	0.0103968
SECISBP2	0.0103912
SYNDIG1	0.010378
TCF12	0.0103772
MED9	0.0103769
MSTO1	0.0103748
WDR1	0.010372
TMEM2	0.0103653
ZBTB34	0.010365
CBR3-AS1	0.0103474
CCRN4L	0.010347
C17orf89	0.010345
CDADC1	0.010339
FAM83G	0.0103378
TMEM234	0.0103312
NLRX1	0.0103297
GGACT	0.0103292
CEP120	0.0103291
LYSMD2	0.0103254
TMEM169	0.0103253
TARBP2	0.0103202
SRCIN1	0.0102978
CTBS	0.0102852
AKIRIN1	0.0102829
APOBEC3F	0.0102795
OTTHUMG00000163813	0.0102647
ULK1	0.0102609
IGBP1-AS2	0.0102591
G6PD	0.0102567
RNU5F-4P	0.010253
DCTN4	0.0102404
OR5T3	0.0102371
NUBP1	0.0102285
MAPK1	0.0102245
COQ3	0.0102209
BCL2A1	0.0102207
OTTHUMG00000163662	0.0102164
NUP35	0.0101981
NUBPL	0.0101979
RNA5SP383	0.0101971
UGT2B11	0.0101969
ABLIM2	0.0101963
OTTHUMG00000008214	0.0101915
CENPN	0.0101912
OTTHUMG00000018065	0.0101902
ADCK3	0.0101851
CTRB2	0.0101846
OTTHUMG00000022462	0.010183
MIR4257	0.0101828
TAF1C	0.0101796
ZNF491	0.0101753
CDC123	0.0101711
AMOT	0.0101684
OTTHUMG00000154427	0.0101682
RNU4-8P	0.0101679
LOC388942	0.0101642
MIR3909	0.0101548
TAF15	0.0101545
C21orf67	0.0101453
ARFGEF2	0.0101408
PDLIM7	0.0101405
CDC40	0.0101367
OTTHUMG00000041227	0.0101317
VPS13C	0.010131
TTTY10	0.010125
LOC100506421	0.0101172
HPS1	0.0101075
KLHL12	0.0100992
WBP4	0.0100922
B3GNT8	0.0100891
ATP11B	0.0100888
FAM69B	0.0100808
MIR4287	0.010076
LOC100506634	0.0100698
MMP14	0.0100693
MIR4663	0.0100602
ST3GAL6	0.0100522
DGCR2	0.0100453
MIR548G	0.0100422
ELF1	0.0100369
STAT3	0.0100324
CRISPLD2	0.0100276
KLF9	0.0100077
RNU1-18P	0.0100002
IQCJ	0.00999956
RNY1P6	0.00999713
NBPF16	0.00999216
OTTHUMG00000151293	0.0099887
PRTFDC1	0.00998471
OR10A6	0.00998263
OFCC1	0.00998166
HSD17B11	0.00997603
COPB2	0.00997315
FAXDC2	0.00997039
OTTHUMG00000162826	0.00996853
ZMIZ1-AS1	0.0099674
CDA	0.00996738
CAPN1	0.00996113
SORL1	0.0099596
ANKS3	0.00994513
CLC	0.00993366
NCF1	0.00993243
LINC00635	0.00993063
RNA5SP99	0.00992987
AMBRA1	0.00991706
OTTHUMG00000037783	0.00991463
VPS41	0.00991371
TMEM79	0.00988457
AGTPBP1	0.00988427
DRAP1	0.00988191
RMST	0.0098801
MIR4270	0.0098801
CAPRIN1	0.00987416
SLC9A8	0.00987196
LOC100506688	0.00987024
TYW5	0.00987016
N4BP3	0.00986635
RNA5SP229	0.00985614
ZNF251	0.00985528
SYCP2	0.00985487
NLK	0.00985304
ACSF2	0.00984955
GSTK1	0.00983586
FAM132B	0.00983319
CLCN1	0.00983021
AGR3	0.00981688
CHUK	0.00981436
RBM26	0.00981394
CBX5	0.00981294
UBC	0.00981077
POM121L1P	0.00978508
RNA5SP422	0.00977865
ZNF814	0.00977331
GSC2	0.00977317
ERCC8	0.00977222
FAM19A5	0.00976825
XRCC4	0.00976733
TH	0.00976251
ZNF76	0.00974968
KARS	0.00974774
SQSTM1	0.00974585
IL1RAPL2	0.00974525
WDR11-AS1	0.00974242
ENTPD2	0.00974146
PSMA5	0.00974006
OTTHUMG00000160687	0.00973526
MYBPC1	0.00973227
TRAM1	0.00972664
MIR371B	0.00972422
CDC73	0.0097241
SIPA1L2	0.00972401
MAPK14	0.00972108
OSER1-AS1	0.00971954
RNA5SP480	0.00971776
MSRB1	0.009706
OTTHUMG00000164042	0.00970554
GPR119	0.00969811
RNU6-36P	0.00969394
ACVR1B	0.00969011
ZNF18	0.00968554
ZBTB16	0.0096803
SNORA42	0.00967696
PDILT	0.00967194
RNU1-17P	0.00966782
CD1E	0.00966113
C8orf48	0.00966108
GIT1	0.00965267
TCEB2	0.00965074
LEFTY1	0.00964757
RAB10	0.0096469
ZBTB20-AS3	0.00964438
STX12	0.00964149
SNCB	0.00963943
SNORA30	0.009635
DEFB113	0.00962811
OTTHUMG00000163017	0.00962464
RNA5SP435	0.00962244
MIR3689C	0.00962201
OTTHUMG00000137369	0.00961974
DTD2	0.00961912
TFPT	0.00961828
TMEM184B	0.00961754
SCARNA18	0.0096129
SPATA31E1	0.00960869
ABCC9	0.00960292
LMTK2	0.00959564
DOCK5	0.0095896
MIR1538	0.00958839
NXPE3	0.00958063
CACNA2D1	0.00957958
AEN	0.00957669
HTR6	0.00957408
RNA5SP399	0.00957377
RNU7-27P	0.00957185
HAUS4	0.00955807
CXCR1	0.00955792
OTTHUMG00000039911	0.0095579
SNORA49	0.00955352
GGT8P	0.00954036
SMIM4	0.00953842
RNU1-10P	0.00953568
POLR3B	0.00953495
C10orf137	0.00951967
NNMT	0.00951887
SNRK-AS1	0.00951108
GPR180	0.00951019
EXOC3L4	0.00950975
LGALS16	0.00950586
OTTHUMG00000040077	0.00950019
CCDC30	0.00948777
DENND4C	0.00948385
PIGP	0.00948073
OTTHUMG00000163795	0.00946953
SYT3	0.00946702
CFHR3	0.00946371
OTTHUMG00000162058	0.00946156
SMIM5	0.0094605
MAPK3	0.00944814
PCSK5	0.00944679
HSPBAP1	0.00943788
USP54	0.00942641
LRRC57	0.00942294
VPS18	0.00941376
OTTHUMG00000162864	0.00940752
CRNDE	0.00940508
BRD4	0.0094008
SPAG17	0.00939359
WDR64	0.00939251
VPRBP	0.00938935
DAPK1-IT1	0.00938524
ZNF366	0.00938416
FTH1P4	0.00938296
OTTHUMG00000161654	0.00938155
CLDN23	0.0093814
TRA2B	0.00937909
PIK3R1	0.00937773
SDE2	0.00937483
RPS18	0.00937297
LACE1	0.00937161
LINC00388	0.0093589
DKK3	0.00935792
PRKD3	0.00935417
AAMP	0.00935075
FCGR2A	0.00934641
LINC00158	0.00934283
MIR3685	0.0093421
DMRTA2	0.0093387
SEC23B	0.00933795
OTTHUMG00000159628	0.00933064
CSPG4P1Y	0.00933001
OTTHUMG00000163723	0.0093211
OTTHUMG00000009840	0.00931987
MIR670	0.00931701
SERINC3	0.00929534
CUX2	0.00929077
WDR60	0.00929073
POR	0.00928994
PCNP	0.0092888
ZNF182	0.00928864
RAB38	0.00928857
LINC00316	0.00927551
PIK3C2G	0.00927488
ELL3	0.00927312
MIR3190	0.0092729
SEC61A2	0.00926774
DHRS2	0.00926269
ALDOA	0.00926068
EMC1	0.0092572
KIR3DL3	0.00925685
LINC00434	0.00924875
RNA5SP453	0.00924522
C11orf87	0.00924333
LTB4R	0.00924297
WRAP73	0.00924122
OTTHUMG00000162603	0.00922576
LOXHD1	0.009224
MSN	0.00922346
LINC00929	0.00922173
NPIPA8	0.00922086
RNA5SP188	0.00921745
SLC25A12	0.00920704
OTTHUMG00000160689	0.00920422
BRE-AS1	0.00920054
RNY3P9	0.00919639
RNA5SP45	0.00919407
CHP1	0.00919103
AVEN	0.00918965
HRH4	0.00918796
RNA5SP226	0.00918565
IGBP1-AS1	0.00918546
IFT81	0.00918491
MUC2	0.00918383
P4HA1	0.00918347
STAU1	0.00918271
LOC100506282	0.00917698
SERPINB13	0.00916356
NMT2	0.00916084
WNT7B	0.00915803
STYX	0.00915224
FCGR3B	0.00915207
LINC00526	0.00914871
OTTHUMG00000150906	0.00914379
HOXC6	0.00914289
TMEM70	0.00914181
MIR1912	0.00913559
DLGAP2	0.0091346
PTBP2	0.00912364
MIR2909	0.00912102
RPRD1A	0.00912033
BTNL9	0.00912013
GRB2	0.00911551
TAPT1	0.00911517
ZNF571	0.00911464
RNA5SP324	0.0091123
ARID5A	0.00911151
FEZF2	0.00910453
2020-03-07	0.00910292
SH3BP5	0.0091003
LOC100288123	0.0090989
USP12	0.00909716
OTTHUMG00000153028	0.00909596
TP53I13	0.0090951
SYNGR3	0.00909303
ADNP2	0.00908967
ZNF845	0.00908836
EBP	0.0090826
OTTHUMG00000151777	0.00908014
SLC24A6	0.00907996
PIDD	0.00907247
SLC16A3	0.0090687
MIR4530	0.00906796
SLC26A8	0.00906167
EYS	0.00904825
NLRP6	0.00904626
OTTHUMG00000016072	0.00904096
OR52B2	0.00903888
PIGL	0.00903493
FAM157B	0.00903353
ERF	0.00903318
RNF169	0.00902831
PQLC3	0.00902822
SIRT2	0.00902164
NRF1	0.00902114
CD69	0.00901995
PRSS2	0.00900615
BID	0.00900517
FAM131C	0.0089988
PITHD1	0.00899523
MIPEP	0.00898972
PACRGL	0.00898607
CISD3	0.00898302
UTRN	0.00897785
CORO6	0.0089734
ARHGAP25	0.00896919
RNA5SP242	0.00896827
ABCC6P2	0.00896508
RAD54L	0.0089625
OTTHUMG00000155318	0.00895485
TCHP	0.00895017
LCK	0.00894837
NTF4	0.00894737
MKL2	0.00894664
MBD5	0.00894626
MIR4652	0.00894585
OTTHUMG00000046284	0.00894359
MIR654	0.00893994
FOSL2	0.00893981
RORA	0.00893912
RNU6-69P	0.00893709
MIR581	0.0089161
TRAF1	0.00891068
LBX2	0.00890709
OTTHUMG00000008404	0.00890696
OTTHUMG00000161575	0.00890445
RNA5SP105	0.00890206
ARR3	0.00890166
PNLIPRP1	0.00890083
BIRC8	0.00889687
OTTHUMG00000152558	0.00889484
TMSB15B	0.00889452
CNOT6L	0.00888584
RNA5SP448	0.00888292
ZNF391	0.00888159
DAZAP2	0.00887981
MOBP	0.00887671
RNU6-46P	0.00887588
KRT18P52	0.00887106
OTTHUMG00000153414	0.00887051
ALAS1	0.00886944
WDR24	0.00886743
MTR	0.00886585
OTTHUMG00000164841	0.00886431
LAT2	0.00886232
PCBP1-AS1	0.00886147
TBC1D24	0.00885972
MKRN9P	0.00885631
CNOT8	0.00885469
NBPF24	0.00885454
OTTHUMG00000015997	0.00885117
GOLGA3	0.00884815
EPM2A	0.00884684
C2orf54	0.00883909
CCDC96	0.00882827
CAPN5	0.00882753
RNA5SP225	0.00882206
OSGEPL1-AS1	0.00881923
SLTM	0.00881726
OTTHUMG00000162657	0.00881651
ZER1	0.00881642
SET	0.00881565
TUBA4A	0.00881085
NCKAP1L	0.00880529
LINC00381	0.00880147
ATG2B	0.00880047
ZNF350	0.00879569
TMEM156	0.00878516
MID1	0.00878478
TMEM170B	0.00878427
TPGS1	0.00878409
NAA25	0.00878061
STIP1	0.00877917
PIGG	0.00877388
DYX1C1	0.00877347
RNA5SP359	0.0087734
RNA5SP403	0.00877142
SNORD113-9	0.00876968
PCYT1A	0.00876936
RNA5SP141	0.0087648
ELMOD1	0.00876181
LEPREL4	0.00875548
TMEM245	0.00875211
CYP20A1	0.00875119
HPGDS	0.00874759
OTTHUMG00000162888	0.00874155
SLC41A1	0.00873999
RIMBP3C	0.00873743
AREG	0.00873404
MIR4266	0.00873052
KDM4B	0.00872561
OTTHUMG00000161628	0.00872005
GCC1	0.00871708
YIF1B	0.00871644
RBMX	0.00871076
PIP5K1A	0.00871049
GNAI3	0.00871017
SNORD105	0.00870838
CRISP3	0.00870794
GADL1	0.00870777
CCNB1	0.00870522
C12orf42	0.00870369
PIK3R2	0.00870314
NCOR1	0.00869669
OTTHUMG00000059612	0.00869529
SLC25A42	0.00869368
PAPD7	0.00868609
MIR3183	0.00868536
OTTHUMG00000154176	0.00868511
ASPH	0.00867971
CD53	0.00867359
TBXAS1	0.00865895
NT5DC3	0.00865507
UBE2O	0.0086524
SOCS7	0.0086481
PTRH2	0.00864537
UTS2R	0.00863903
RNA5SP81	0.00863715
OTTHUMG00000157301	0.0086336
LOC100507144	0.00862885
ZBTB49	0.00862723
AIFM2	0.00861996
ARHGAP22	0.00861586
PRSS12	0.00860339
LOC100505795	0.00859544
FAM133B	0.00859433
DGKD	0.00858433
RELA	0.00858229
RASA2	0.00857964
DDIT4	0.00857962
GBA	0.00857724
RGR	0.00857623
FAM3C	0.00856559
OTTHUMG00000058269	0.00856172
CDH17	0.00855958
RIBC2	0.00855799
PKIG	0.00855582
TPM3	0.0085535
COL5A2	0.00855247
C16orf72	0.00855108
NARFL	0.00855047
OR4A47	0.00853938
OTTHUMG00000018255	0.00853255
SNORD17	0.00852484
SCAMP1	0.00852234
PRIM2	0.00850416
RECQL5	0.0085033
SCIN	0.00849556
SSNA1	0.00849553
ZBED1	0.0084935
HEMGN	0.00849027
TTC23L	0.00848501
ANAPC4	0.00848132
FNDC3A	0.00847032
AIM1	0.00846949
CCND3	0.00846744
LOC100132147	0.00846722
AGPAT2	0.00846415
SESN1	0.00846408
LOC100996485	0.00846361
TBC1D2	0.0084611
OLIG1	0.00846048
ASB1	0.00844921
NUP155	0.00844745
FIG4	0.00844246
RPS6KB2	0.0084413
AGAP4	0.00844113
IL6R	0.00843654
OTTHUMG00000017940	0.00843334
CALML6	0.008433
BTBD19	0.00843032
PDE12	0.00842875
PRMT5	0.00842833
HLA-AS1	0.00841921
RNA5SP440	0.00841774
OTTHUMG00000164598	0.00840706
CTIF	0.0084041
RNA5SP166	0.00840296
LINC00445	0.00840027
KRT23	0.00839668
NUMBL	0.00839642
GBAP1	0.0083961
TPGS2	0.00839009
ANKRD20A9P	0.00838749
SCARNA4	0.00838717
SLC4A1	0.00838586
NUDCD3	0.00837397
RNA5SP338	0.00836959
ITM2B	0.00836892
MBTPS2	0.00836739
VAPB	0.00836416
DPCD	0.0083601
SV2C	0.00835809
CXCR2P1	0.00835719
SH3GLB2	0.00835541
NDUFAF6	0.00834729
ADD3	0.00834604
PRR14	0.00834602
ZNF558	0.00834124
OTTHUMG00000032826	0.00834067
LPIN1	0.0083257
RNA5SP370	0.00832505
SCEL	0.00832463
KAT2A	0.00832296
CXCR4	0.00832279
DR1	0.00831909
FILIP1	0.008317
LOC100507367	0.00831694
LRFN1	0.00831271
SURF6	0.00831089
KRT36	0.00830853
MAGEA6	0.00830596
MYH4	0.00830431
ZAP70	0.00829782
TADA2A	0.00829686
ZBTB26	0.00829559
SH3D19	0.008295
GRIFIN	0.00828617
RFFL	0.00828549
RPS6KA2-AS1	0.00828543
TSTD2	0.00828334
HS6ST2-AS1	0.0082827
KCTD2	0.00828034
OTTHUMG00000151415	0.00827803
SLC35A5	0.00827188
RRP12	0.00827124
TNPO3	0.00826867
OTTHUMG00000163667	0.00826585
TTC27	0.00826577
TRDN	0.00826529
ZNF833P	0.00826124
LRG1	0.00826084
FLJ42627	0.00825502
EMB	0.00825152
RNA5SP104	0.0082512
VSX2	0.00825041
TMEM53	0.00824924
MIR766	0.00824789
C19orf57	0.00824468
OTTHUMG00000164770	0.00824188
RABEP2	0.00824184
GSC	0.00823305
CYB5B	0.00822646
RNY4P11	0.00822346
MIR219-1	0.00822022
RUNX1	0.0082152
RAB4B	0.00821163
STRADB	0.00821103
NT5DC4	0.00821015
RNU6-44	0.0082099
MMP16	0.00820979
OR1D4	0.00820874
TRBV7-1	0.00820841
RNA5SP325	0.00820768
TARBP1	0.00820683
MIR1228	0.00820636
ALOX15P1	0.00820391
INPP5F	0.00819407
ERP44	0.00819059
ZNF517	0.00819054
LOC284661	0.00818736
LINC00671	0.0081834
ZNF587	0.00818326
OTTHUMG00000090442	0.00818098
LINC00176	0.00817956
SMU1	0.00817854
GEN1	0.00817114
[truncated: 28,906 more rows]
