# Supplementary material for: Identification of Post-myocardial Infarction Blood Expression Signatures Using Multiple Feature Selection Strategies
Source: Front Physiol. 2020 Jun 3;11:483. doi: 10.3389/fphys.2020.00483 (PMC7287215; doi:10.3389/fphys.2020.00483)
Supplement: TABLE S3 — Gene ontology enrichment analysis for biological progress aspect. [file Table_3.XLSX]

## Sheet: Sheet1
GO BP	p value	Overlap gene
GO:0044264_cellular polysaccharide metabolic process	1.34e-05	EXTL3|PHKA2|PHKG1|PYGL|IRS2|CSGALNACT2
GO:0046903_secretion	1.98e-05	ADRA2C|AQP9|BST1|ABCC2|FCAR|GPR27|HBB|HRG|PFKFB2|MAP2K6|PYGL|TLR2|TLR4|IL1R2|IRS2|GAB2|IL17RA|QPCT|CLEC4E|NECAB3|SYTL3|CLEC4D
GO:0005976_polysaccharide metabolic process	2.39e-05	EXTL3|PHKA2|PHKG1|PYGL|IRS2|CSGALNACT2
GO:0051770_positive regulation of nitric-oxide synthase biosynthetic process	5.38e-05	MAP2K6|TLR2|TLR4
GO:1903971_positive regulation of response to macrophage colony-stimulating factor	7.5e-05	TLR2|TLR4
GO:1903974_positive regulation of cellular response to macrophage colony-stimulating factor stimulus	7.5e-05	TLR2|TLR4
GO:0006468_protein phosphorylation	9.9e-05	ADRA2C|BST1|CRK|DUSP1|GMFB|HCLS1|HRG|PHKA2|PHKG1|MAP2K6|CCL17|SLA|TLR2|TLR4|IRS2|CDK5R1|AATK|IRAK3|CDC42BPG|SAMSN1|SYAP1|FNIP1|TAF1L
GO:0051767_nitric-oxide synthase biosynthetic process	0.000132416	MAP2K6|TLR2|TLR4
GO:0051769_regulation of nitric-oxide synthase biosynthetic process	0.000132416	MAP2K6|TLR2|TLR4
GO:0009620_response to fungus	0.000135579	CRK|HRG|TLR4|IL17RA
GO:0015722_canalicular bile acid transport	0.000149499	AQP9|ABCC2
GO:1901700_response to oxygen-containing compound	0.000156285	AQP9|ABCC2|CRK|DUSP1|FOS|GPR27|HBB|HSD11B2|KCNE1|PFKFB2|MAP2K6|TLR2|TLR4|IRS2|CDK5R1|HNRNPA0|IRAK3|SSH1|SYAP1|CPEB2
GO:0032880_regulation of protein localization	0.000156776	ADRA2C|GPR27|HCLS1|KCNE1|PFKFB2|TLR2|TLR4|IL1R2|IRS2|CDK5R1|IL17RA|CLEC4E|SSH1|UBXN2B|MIR223
GO:0002367_cytokine production involved in immune response	0.000164683	IL1R1|TLR2|TLR4|IL18R1|IRAK3
GO:0005980_glycogen catabolic process	0.000177577	PHKA2|PHKG1|PYGL
GO:0032940_secretion by cell	0.000181607	ADRA2C|BST1|FCAR|GPR27|HBB|HRG|PFKFB2|PYGL|TLR2|TLR4|IL1R2|IRS2|GAB2|IL17RA|QPCT|CLEC4E|NECAB3|SYTL3|CLEC4D
GO:0071702_organic substance transport	0.000182226	ADRA2C|AQP9|ABCC2|GPR27|HBB|HCLS1|AGFG1|HRG|KCNE1|PFKFB2|MAP2K6|TLR2|TLR4|IL1R2|IRS2|CDK5R1|RAB36|KATNB1|XPO6|IL17RA|CLEC4E|NECAB3|APOL3|SLC37A3|SYTL3|SLC36A4|RAB19|MIR223
GO:0002682_regulation of immune system process	0.000187052	BST1|CRK|DUSP1|FOS|HCLS1|HRG|IL1R1|MAP2K6|TLR2|TLR4|IRS2|IL18R1|GAB2|IRAK3|CLEC4E|SAMSN1|FNIP1|CLEC4D|MIR223|MUC5B
GO:0051223_regulation of protein transport	0.000198343	ADRA2C|GPR27|HCLS1|KCNE1|PFKFB2|TLR2|TLR4|IL1R2|IRS2|CDK5R1|IL17RA|CLEC4E
GO:0009251_glucan catabolic process	0.00020347	PHKA2|PHKG1|PYGL
GO:0009605_response to external stimulus	0.000214976	SHROOM2|BST1|ABCC2|CRK|DUSP1|FOS|HRG|HSD11B2|IL1R1|PYGL|CCL17|TLR2|TLR4|IL1R2|IRS2|CDK5R1|GAB2|HNRNPA0|IRAK3|GABARAPL1|IL17RA|CLEC4E|SSH1|FNIP1|CLEC4D|MIR223
GO:1903969_regulation of response to macrophage colony-stimulating factor	0.000248347	TLR2|TLR4
GO:1903972_regulation of cellular response to macrophage colony-stimulating factor stimulus	0.000248347	TLR2|TLR4
GO:1905652_negative regulation of artery morphogenesis	0.000248347	MIR329-2|MIR494
GO:2000554_regulation of T-helper 1 cell cytokine production	0.000248347	IL1R1|IL18R1
GO:2000556_positive regulation of T-helper 1 cell cytokine production	0.000248347	IL1R1|IL18R1
GO:0051222_positive regulation of protein transport	0.000257193	GPR27|HCLS1|PFKFB2|TLR2|TLR4|IRS2|CDK5R1|IL17RA|CLEC4E
GO:0044247_cellular polysaccharide catabolic process	0.000262326	PHKA2|PHKG1|PYGL
GO:0002684_positive regulation of immune system process	0.000262602	BST1|CRK|FOS|HCLS1|HRG|IL1R1|MAP2K6|TLR2|TLR4|IRS2|IL18R1|GAB2|IRAK3|CLEC4E|CLEC4D|MUC5B
GO:0002521_leukocyte differentiation	0.000265469	FOS|HCLS1|TLR2|TLR4|IL18R1|GAB2|CLEC4E|FNIP1|CLEC4D|MIR223
GO:0016310_phosphorylation	0.000284652	ADRA2C|BST1|CRK|DCK|DUSP1|GMFB|HCLS1|HRG|PFKFB2|PHKA2|PHKG1|MAP2K6|CCL17|SLA|TLR2|TLR4|IRS2|CDK5R1|AATK|IRAK3|CDC42BPG|SAMSN1|SYAP1|FNIP1|TAF1L
GO:0090087_regulation of peptide transport	0.000291372	ADRA2C|GPR27|HCLS1|KCNE1|PFKFB2|TLR2|TLR4|IL1R2|IRS2|CDK5R1|IL17RA|CLEC4E
GO:0051047_positive regulation of secretion	0.000305996	GPR27|PFKFB2|MAP2K6|TLR2|TLR4|IRS2|GAB2|IL17RA|CLEC4E
GO:0006464_cellular protein modification process	0.000319446	ADRA2C|BST1|CRK|DUSP1|ETF1|EXTL3|GMFB|HCLS1|HRG|PHKA2|PHKG1|MAP2K6|CCL17|SLA|TLR2|TLR4|IRS2|SAP30|CDK5R1|MTMR6|AATK|IRAK3|PADI4|QPCT|SSH1|CDC42BPG|KLHL8|SAMSN1|INO80B|SYAP1|FNIP1|JDP2|TAF1L|DPY19L3|FBXO33|MUC5B
GO:0036211_protein modification process	0.000319446	ADRA2C|BST1|CRK|DUSP1|ETF1|EXTL3|GMFB|HCLS1|HRG|PHKA2|PHKG1|MAP2K6|CCL17|SLA|TLR2|TLR4|IRS2|SAP30|CDK5R1|MTMR6|AATK|IRAK3|PADI4|QPCT|SSH1|CDC42BPG|KLHL8|SAMSN1|INO80B|SYAP1|FNIP1|JDP2|TAF1L|DPY19L3|FBXO33|MUC5B
GO:0000272_polysaccharide catabolic process	0.000331186	PHKA2|PHKG1|PYGL
GO:1901698_response to nitrogen compound	0.000338561	AQP9|ABCC2|CRK|DUSP1|FOS|HSD11B2|KCNE1|TLR2|TLR4|IRS2|CDK5R1|IRAK3|SSH1|SYAP1|CPEB2
GO:0070201_regulation of establishment of protein localization	0.000358975	ADRA2C|GPR27|HCLS1|KCNE1|PFKFB2|TLR2|TLR4|IL1R2|IRS2|CDK5R1|IL17RA|CLEC4E
GO:0043412_macromolecule modification	0.000398812	ADRA2C|BST1|CRK|DUSP1|ETF1|EXTL3|FOS|GMFB|HCLS1|HRG|PHKA2|PHKG1|MAP2K6|CCL17|SLA|TLR2|TLR4|IRS2|SAP30|CDK5R1|MTMR6|AATK|IRAK3|PADI4|QPCT|SSH1|CDC42BPG|KLHL8|SAMSN1|INO80B|SYAP1|FNIP1|JDP2|TAF1L|DPY19L3|FBXO33|MUC5B
GO:0050714_positive regulation of protein secretion	0.000410501	GPR27|PFKFB2|TLR2|TLR4|IRS2|IL17RA|CLEC4E
GO:0071345_cellular response to cytokine stimulus	0.000446908	ABCC2|CRK|DUSP1|FOS|HCLS1|IL1R1|CCL17|TLR2|TLR4|IL1R2|IRS2|IL18R1|GAB2|IRAK3|IL17RA
GO:0033692_cellular polysaccharide biosynthetic process	0.000452374	EXTL3|PHKG1|IRS2|CSGALNACT2
GO:0010243_response to organonitrogen compound	0.000454237	AQP9|ABCC2|CRK|DUSP1|FOS|HSD11B2|KCNE1|TLR2|TLR4|IRS2|IRAK3|SSH1|SYAP1|CPEB2
GO:1904951_positive regulation of establishment of protein localization	0.000485002	GPR27|HCLS1|PFKFB2|TLR2|TLR4|IRS2|CDK5R1|IL17RA|CLEC4E
GO:0051179_localization	0.000502309	ADRA2C|SHROOM2|AQP9|BST1|ABCC2|CRK|DUSP1|MEGF9|FCAR|GPR27|HBB|HCLS1|AGFG1|HRG|IL1R1|KCNE1|KIF3C|PFKFB2|MAP2K6|PYGL|CCL17|TLR2|TLR4|IL1R2|IRS2|CDK5R1|MTMR6|RAB36|GAB2|KATNB1|XPO6|IL17RA|QPCT|CLEC4E|ABHD5|SSH1|TMCO3|ANO10|ERGIC1|NECAB3|APOL3|SLC37A3|SYTL3|SLC36A4|UBXN2B|CLEC4D|RAB19|MIR223|MIR329-2|MIR494
GO:2000659_regulation of interleukin-1-mediated signaling pathway	0.000518112	IL1R1|IL1R2
GO:0005977_glycogen metabolic process	0.000529585	PHKA2|PHKG1|PYGL|IRS2
GO:0006952_defense response	0.00053355	BST1|CRK|FOS|HRG|IL1R1|MAP2K6|CCL17|TLR2|TLR4|IL1R2|IL18R1|HNRNPA0|IRAK3|PADI4|IL17RA|CLEC4E|APOL3|CLEC4D|MIR223|MUC5B
GO:0071705_nitrogen compound transport	0.000547436	ADRA2C|AQP9|ABCC2|GPR27|HBB|HCLS1|AGFG1|HRG|KCNE1|PFKFB2|TLR2|TLR4|IL1R2|IRS2|CDK5R1|RAB36|KATNB1|XPO6|IL17RA|CLEC4E|NECAB3|SYTL3|SLC36A4|RAB19
GO:0006073_cellular glucan metabolic process	0.000557281	PHKA2|PHKG1|PYGL|IRS2
GO:0044042_glucan metabolic process	0.000557281	PHKA2|PHKG1|PYGL|IRS2
GO:0031347_regulation of defense response	0.000567712	BST1|CRK|IL1R1|MAP2K6|TLR2|TLR4|IL1R2|IRAK3|IL17RA|CLEC4E|CLEC4D|MIR223|MUC5B
GO:0051234_establishment of localization	0.000572314	ADRA2C|SHROOM2|AQP9|BST1|ABCC2|CRK|FCAR|GPR27|HBB|HCLS1|AGFG1|HRG|KCNE1|KIF3C|PFKFB2|MAP2K6|PYGL|TLR2|TLR4|IL1R2|IRS2|CDK5R1|MTMR6|RAB36|GAB2|KATNB1|XPO6|IL17RA|QPCT|CLEC4E|TMCO3|ANO10|ERGIC1|NECAB3|APOL3|SLC37A3|SYTL3|SLC36A4|UBXN2B|CLEC4D|RAB19|MIR223
GO:0002573_myeloid leukocyte differentiation	0.000579481	FOS|HCLS1|TLR2|TLR4|GAB2|MIR223
GO:0046683_response to organophosphorus	0.00058176	AQP9|DUSP1|FOS|KCNE1|SSH1
GO:0044262_cellular carbohydrate metabolic process	0.000604479	EXTL3|PFKFB2|PHKA2|PHKG1|PYGL|IRS2|CSGALNACT2
GO:0050708_regulation of protein secretion	0.000621137	ADRA2C|GPR27|PFKFB2|TLR2|TLR4|IL1R2|IRS2|IL17RA|CLEC4E
GO:0002793_positive regulation of peptide secretion	0.000629894	GPR27|PFKFB2|TLR2|TLR4|IRS2|IL17RA|CLEC4E
GO:0000271_polysaccharide biosynthetic process	0.000646541	EXTL3|PHKG1|IRS2|CSGALNACT2
GO:0071310_cellular response to organic substance	0.000664769	AQP9|ABCC2|CRK|DUSP1|EXTL3|FOS|GPR27|HCLS1|HRG|IL1R1|KCNE1|MAP2K6|CCL17|TLR2|TLR4|IL1R2|IRS2|IL18R1|CDK5R1|GAB2|IRAK3|IL17RA|SSH1|SYAP1|CPEB2|MIR329-2
GO:0097529_myeloid leukocyte migration	0.000674603	BST1|DUSP1|IL1R1|CCL17|IL17RA|MIR223
GO:0032627_interleukin-23 production	0.000688551	TLR4|IL17RA
GO:0032667_regulation of interleukin-23 production	0.000688551	TLR4|IL17RA
GO:0035744_T-helper 1 cell cytokine production	0.000688551	IL1R1|IL18R1
GO:0006810_transport	0.000709962	ADRA2C|SHROOM2|AQP9|BST1|ABCC2|CRK|FCAR|GPR27|HBB|HCLS1|AGFG1|HRG|KCNE1|KIF3C|PFKFB2|MAP2K6|PYGL|TLR2|TLR4|IL1R2|IRS2|CDK5R1|MTMR6|RAB36|GAB2|KATNB1|XPO6|IL17RA|QPCT|CLEC4E|TMCO3|ANO10|ERGIC1|NECAB3|APOL3|SLC37A3|SYTL3|SLC36A4|CLEC4D|RAB19|MIR223
GO:0097530_granulocyte migration	0.000732787	BST1|IL1R1|CCL17|IL17RA|MIR223
GO:0002376_immune system process	0.00074071	BST1|CRK|DUSP1|FCAR|FOS|HBB|HCLS1|HRG|IL1R1|KIF3C|MAP2K6|PYGL|CCL17|TLR2|TLR4|IL1R2|IRS2|IL18R1|GAB2|IRAK3|PADI4|IL17RA|QPCT|CLEC4E|SAMSN1|FNIP1|CLEC4D|MIR223|MUC5B
GO:0002758_innate immune response-activating signal transduction	0.000770009	MAP2K6|TLR2|TLR4|IRAK3|CLEC4E|CLEC4D|MUC5B
GO:0009306_protein secretion	0.000777838	ADRA2C|GPR27|PFKFB2|TLR2|TLR4|IL1R2|IRS2|IL17RA|CLEC4E|NECAB3
GO:0001775_cell activation	0.0007792	ADRA2C|BST1|FCAR|HBB|HRG|PYGL|TLR2|TLR4|IRS2|IL18R1|GAB2|IL17RA|QPCT|CLEC4E|SAMSN1|FNIP1|CLEC4D
GO:0002755_MyD88-dependent toll-like receptor signaling pathway	0.000782366	TLR2|TLR4|IRAK3
GO:1902622_regulation of neutrophil migration	0.000782366	BST1|IL1R1|MIR223
GO:0002366_leukocyte activation involved in immune response	0.000842677	BST1|FCAR|HBB|PYGL|TLR2|TLR4|IL18R1|GAB2|QPCT|CLEC4E|CLEC4D
GO:0002718_regulation of cytokine production involved in immune response	0.000854705	IL1R1|TLR4|IL18R1|IRAK3
GO:0060326_cell chemotaxis	0.000865253	BST1|CRK|DUSP1|HRG|CCL17|IL17RA|MIR223
GO:0002263_cell activation involved in immune response	0.000882357	BST1|FCAR|HBB|PYGL|TLR2|TLR4|IL18R1|GAB2|QPCT|CLEC4E|CLEC4D
GO:1990314_cellular response to insulin-like growth factor stimulus	0.000882378	CRK|SYAP1
GO:1903532_positive regulation of secretion by cell	0.000910795	GPR27|PFKFB2|TLR2|TLR4|IRS2|GAB2|IL17RA|CLEC4E
GO:0034637_cellular carbohydrate biosynthetic process	0.000933494	EXTL3|PHKG1|IRS2|CSGALNACT2
GO:0002791_regulation of peptide secretion	0.000934128	ADRA2C|GPR27|PFKFB2|TLR2|TLR4|IL1R2|IRS2|IL17RA|CLEC4E
GO:0014074_response to purine-containing compound	0.000939327	AQP9|DUSP1|FOS|KCNE1|SSH1
GO:0006112_energy reserve metabolic process	0.000974745	PHKA2|PHKG1|PYGL|IRS2
GO:0034097_response to cytokine	0.00101819	ABCC2|CRK|DUSP1|FOS|HCLS1|IL1R1|CCL17|TLR2|TLR4|IL1R2|IRS2|IL18R1|GAB2|IRAK3|IL17RA
GO:0010942_positive regulation of cell death	0.0010927	DUSP1|FOS|HBB|HRG|MAP2K6|TLR4|CDK5R1|KATNB1|SSH1|FNIP1|FGD4
GO:0070391_response to lipoteichoic acid	0.00109936	TLR2|TLR4
GO:0071223_cellular response to lipoteichoic acid	0.00109936	TLR2|TLR4
GO:0006954_inflammatory response	0.00110908	BST1|FOS|IL1R1|CCL17|TLR2|TLR4|IL1R2|IL18R1|HNRNPA0|IL17RA|APOL3|MIR223
GO:0033036_macromolecule localization	0.00112342	ADRA2C|SHROOM2|AQP9|ABCC2|GPR27|HCLS1|AGFG1|KCNE1|PFKFB2|MAP2K6|TLR2|TLR4|IL1R2|IRS2|CDK5R1|RAB36|KATNB1|XPO6|IL17RA|CLEC4E|ABHD5|SSH1|NECAB3|APOL3|SYTL3|UBXN2B|RAB19|MIR223
GO:0002218_activation of innate immune response	0.00114442	MAP2K6|TLR2|TLR4|IRAK3|CLEC4E|CLEC4D|MUC5B
GO:0030890_positive regulation of B cell proliferation	0.00114703	BST1|TLR4|IRS2
GO:0070887_cellular response to chemical stimulus	0.0011557	AQP9|BST1|ABCC2|CRK|DUSP1|EXTL3|FOS|GPR27|HBB|HCLS1|HRG|IL1R1|KCNE1|MAP2K6|CCL17|TLR2|TLR4|IL1R2|IRS2|IL18R1|CDK5R1|GAB2|IRAK3|IL17RA|SSH1|SYAP1|CPEB2|MIR223|MIR329-2
GO:0002790_peptide secretion	0.00117394	ADRA2C|GPR27|PFKFB2|TLR2|TLR4|IL1R2|IRS2|IL17RA|CLEC4E|NECAB3
GO:0051050_positive regulation of transport	0.00125384	GPR27|HCLS1|KCNE1|PFKFB2|MAP2K6|TLR2|TLR4|IRS2|CDK5R1|GAB2|IL17RA|CLEC4E|MIR223
GO:0010033_response to organic substance	0.00128083	AQP9|ABCC2|CRK|DUSP1|EXTL3|FOS|GPR27|HCLS1|HRG|HSD11B2|IL1R1|KCNE1|PFKFB2|MAP2K6|CCL17|TLR2|TLR4|IL1R2|IRS2|IL18R1|CDK5R1|GAB2|HNRNPA0|IRAK3|IL17RA|SSH1|SYAP1|CPEB2|MIR329-2
GO:1901216_positive regulation of neuron death	0.00130014	FOS|TLR4|CDK5R1|SSH1
GO:0042088_T-helper 1 type immune response	0.00131829	IL1R1|TLR4|IL18R1
GO:0050776_regulation of immune response	0.00133719	CRK|FOS|HRG|IL1R1|MAP2K6|TLR2|TLR4|IL18R1|GAB2|IRAK3|CLEC4E|SAMSN1|CLEC4D|MUC5B
GO:0032490_detection of molecule of bacterial origin	0.00133926	TLR2|TLR4
GO:0046689_response to mercury ion	0.00133926	AQP9|ABCC2
GO:0006796_phosphate-containing compound metabolic process	0.0013974	ADRA2C|BST1|CRK|DCK|DUSP1|GMFB|HCLS1|HRG|PFKFB2|PHKA2|PHKG1|MAP2K6|PYGL|CCL17|SLA|TLR2|TLR4|IRS2|CDK5R1|MTMR6|AATK|IRAK3|ABHD5|SSH1|CDC42BPG|SAMSN1|SYAP1|FNIP1|TAF1L
GO:0030225_macrophage differentiation	0.00140962	HCLS1|TLR2|MIR223
GO:0002443_leukocyte mediated immunity	0.00143477	BST1|CRK|FCAR|HBB|IL1R1|PYGL|TLR2|TLR4|IL18R1|GAB2|QPCT|CLEC4D
GO:0051591_response to cAMP	0.00146039	AQP9|DUSP1|FOS|KCNE1
GO:0006935_chemotaxis	0.00148559	BST1|CRK|DUSP1|HRG|CCL17|IRS2|CDK5R1|GAB2|IL17RA|MIR223
GO:0030029_actin filament-based process	0.00149263	SHROOM2|BST1|CRK|GMFB|HCLS1|HRG|KCNE1|CDK5R1|SSH1|CDC42BPG|FGD4
GO:0044275_cellular carbohydrate catabolic process	0.00150483	PHKA2|PHKG1|PYGL
GO:0042330_taxis	0.00152015	BST1|CRK|DUSP1|HRG|CCL17|IRS2|CDK5R1|GAB2|IL17RA|MIR223
GO:0006793_phosphorus metabolic process	0.00158973	ADRA2C|BST1|CRK|DCK|DUSP1|GMFB|HCLS1|HRG|PFKFB2|PHKA2|PHKG1|MAP2K6|PYGL|CCL17|SLA|TLR2|TLR4|IRS2|CDK5R1|MTMR6|AATK|IRAK3|ABHD5|SSH1|CDC42BPG|SAMSN1|SYAP1|FNIP1|TAF1L
GO:1901701_cellular response to oxygen-containing compound	0.00159475	AQP9|ABCC2|CRK|FOS|GPR27|KCNE1|MAP2K6|TLR2|TLR4|IRS2|CDK5R1|SSH1|SYAP1|CPEB2
GO:0036005_response to macrophage colony-stimulating factor	0.00160185	TLR2|TLR4
GO:0036006_cellular response to macrophage colony-stimulating factor stimulus	0.00160185	TLR2|TLR4
GO:1900015_regulation of cytokine production involved in inflammatory response	0.00160398	TLR4|IL1R2|IL17RA
GO:0051707_response to other organism	0.00165665	ABCC2|CRK|FOS|HRG|PYGL|TLR2|TLR4|HNRNPA0|IRAK3|IL17RA|CLEC4E|CLEC4D|MIR223
GO:0043207_response to external biotic stimulus	0.00168597	ABCC2|CRK|FOS|HRG|PYGL|TLR2|TLR4|HNRNPA0|IRAK3|IL17RA|CLEC4E|CLEC4D|MIR223
GO:0120163_negative regulation of cold-induced thermogenesis	0.00170714	MAP2K6|TLR4|IL18R1
GO:0006955_immune response	0.00180927	BST1|CRK|FCAR|FOS|HBB|HRG|IL1R1|MAP2K6|PYGL|CCL17|TLR2|TLR4|IL1R2|IL18R1|GAB2|IRAK3|PADI4|QPCT|CLEC4E|SAMSN1|CLEC4D|MUC5B
GO:0050778_positive regulation of immune response	0.00187059	CRK|HRG|IL1R1|MAP2K6|TLR2|TLR4|IL18R1|GAB2|IRAK3|CLEC4E|CLEC4D|MUC5B
GO:0030036_actin cytoskeleton organization	0.00190319	SHROOM2|BST1|CRK|GMFB|HCLS1|HRG|CDK5R1|SSH1|CDC42BPG|FGD4
GO:0002534_cytokine production involved in inflammatory response	0.00192567	TLR4|IL1R2|IL17RA
GO:0006979_response to oxidative stress	0.00197892	ABCC2|CRK|DUSP1|FOS|HBB|MTF1|TLR4|CPEB2
GO:0045088_regulation of innate immune response	0.00200637	CRK|MAP2K6|TLR2|TLR4|IRAK3|CLEC4E|CLEC4D|MUC5B
GO:0002764_immune response-regulating signaling pathway	0.00209939	CRK|FOS|MAP2K6|TLR2|TLR4|GAB2|IRAK3|CLEC4E|CLEC4D|MUC5B
GO:0071347_cellular response to interleukin-1	0.00211297	ABCC2|IL1R1|CCL17|IL1R2|IRAK3
GO:0010935_regulation of macrophage cytokine production	0.00219418	TLR4|IRAK3
GO:0098543_detection of other organism	0.00219418	TLR2|TLR4
GO:1900747_negative regulation of vascular endothelial growth factor signaling pathway	0.00219418	HRG|MIR329-2
GO:1905651_regulation of artery morphogenesis	0.00219418	MIR329-2|MIR494
GO:0009607_response to biotic stimulus	0.00221701	ABCC2|CRK|FOS|HRG|PYGL|TLR2|TLR4|HNRNPA0|IRAK3|IL17RA|CLEC4E|CLEC4D|MIR223
GO:0038061_NIK/NF-kappaB signaling	0.00232595	TLR2|TLR4|IL18R1|MIR223|MIR329-2
GO:0051046_regulation of secretion	0.00250878	ADRA2C|GPR27|PFKFB2|MAP2K6|TLR2|TLR4|IL1R2|IRS2|GAB2|IL17RA|CLEC4E
GO:1902548_negative regulation of cellular response to vascular endothelial growth factor stimulus	0.00252346	HRG|MIR329-2
GO:0002720_positive regulation of cytokine production involved in immune response	0.00254593	IL1R1|TLR4|IL18R1
GO:0032655_regulation of interleukin-12 production	0.00254593	TLR2|TLR4|IRAK3
GO:0042325_regulation of phosphorylation	0.00267921	ADRA2C|BST1|CRK|DUSP1|GMFB|HCLS1|HRG|PFKFB2|MAP2K6|CCL17|TLR4|IRS2|CDK5R1|IRAK3|SAMSN1|SYAP1|FNIP1
GO:0009617_response to bacterium	0.00270369	ABCC2|FOS|PYGL|TLR2|TLR4|HNRNPA0|IRAK3|CLEC4E|CLEC4D|MIR223
GO:0060759_regulation of response to cytokine stimulus	0.00273572	IL1R1|TLR2|TLR4|IL1R2|IRAK3
GO:0032615_interleukin-12 production	0.00282469	TLR2|TLR4|IRAK3
GO:0010934_macrophage cytokine production	0.00287453	TLR4|IRAK3
GO:0002761_regulation of myeloid leukocyte differentiation	0.00289523	FOS|HCLS1|TLR4|MIR223
GO:1901222_regulation of NIK/NF-kappaB signaling	0.00289523	TLR2|TLR4|IL18R1|MIR223
GO:0042886_amide transport	0.00292588	ADRA2C|AQP9|GPR27|HCLS1|AGFG1|KCNE1|PFKFB2|TLR2|TLR4|IL1R2|IRS2|CDK5R1|RAB36|KATNB1|XPO6|IL17RA|CLEC4E|NECAB3|SYTL3|RAB19
GO:0060760_positive regulation of response to cytokine stimulus	0.00297083	IL1R1|TLR2|TLR4
GO:1990266_neutrophil migration	0.00298543	BST1|IL1R1|CCL17|MIR223
GO:0045089_positive regulation of innate immune response	0.00312077	MAP2K6|TLR2|TLR4|IRAK3|CLEC4E|CLEC4D|MUC5B
GO:0002685_regulation of leukocyte migration	0.00312662	BST1|CRK|DUSP1|IL1R1|MIR223
GO:0032879_regulation of localization	0.00319547	ADRA2C|BST1|CRK|DUSP1|GPR27|HCLS1|HRG|IL1R1|KCNE1|PFKFB2|MAP2K6|TLR2|TLR4|IL1R2|IRS2|CDK5R1|GAB2|IL17RA|CLEC4E|ABHD5|SSH1|UBXN2B|MIR223|MIR329-2|MIR494
GO:0002221_pattern recognition receptor signaling pathway	0.00319549	MAP2K6|TLR2|TLR4|IRAK3|CLEC4E
GO:0015732_prostaglandin transport	0.00324715	ABCC2|MAP2K6
GO:0071621_granulocyte chemotaxis	0.00346534	BST1|CCL17|IL17RA|MIR223
GO:0002703_regulation of leukocyte mediated immunity	0.00348195	CRK|IL1R1|TLR4|IL18R1|GAB2
GO:0030888_regulation of B cell proliferation	0.00360161	BST1|TLR4|IRS2
GO:0045123_cellular extravasation	0.00360161	BST1|CRK|IL1R1
GO:0002902_regulation of B cell apoptotic process	0.00364111	IRS2|FNIP1
GO:0007252_I-kappaB phosphorylation	0.00364111	TLR2|TLR4
GO:0070265_necrotic cell death	0.00377107	PYGL|TLR4|MIR223
GO:0044267_cellular protein metabolic process	0.00393394	ADRA2C|BST1|CRK|DUSP1|ETF1|EXTL3|GMFB|HCLS1|HRG|PHKA2|PHKG1|MAP2K6|CCL17|SLA|TLR2|TLR4|IL1R2|IRS2|SAP30|CDK5R1|MTMR6|AATK|IRAK3|PADI4|QPCT|SSH1|CDC42BPG|KLHL8|SAMSN1|INO80B|SYAP1|FNIP1|JDP2|CPEB2|UBXN2B|TAF1L|DPY19L3|FBXO33|MUC5B
GO:0070555_response to interleukin-1	0.00394566	ABCC2|IL1R1|CCL17|IL1R2|IRAK3
GO:0002689_negative regulation of leukocyte chemotaxis	0.00405618	DUSP1|MIR223
GO:0002726_positive regulation of T cell cytokine production	0.00405618	IL1R1|IL18R1
GO:0098581_detection of external biotic stimulus	0.00405618	TLR2|TLR4
GO:0050922_negative regulation of chemotaxis	0.00412442	DUSP1|HRG|MIR223
GO:0050707_regulation of cytokine secretion	0.00419339	TLR2|TLR4|IL1R2|IL17RA|CLEC4E
GO:0002252_immune effector process	0.00425579	BST1|CRK|FCAR|HBB|IL1R1|PYGL|TLR2|TLR4|IL18R1|GAB2|IRAK3|QPCT|CLEC4E|CLEC4D
GO:0043549_regulation of kinase activity	0.00427902	ADRA2C|CRK|DUSP1|GMFB|PFKFB2|MAP2K6|TLR4|IRS2|CDK5R1|IRAK3|SYAP1
GO:0032729_positive regulation of interferon-gamma production	0.00430838	IL1R1|TLR4|IL18R1
GO:0002827_positive regulation of T-helper 1 type immune response	0.00449216	IL1R1|IL18R1
GO:1900017_positive regulation of cytokine production involved in inflammatory response	0.00449216	TLR4|IL17RA
GO:1903530_regulation of secretion by cell	0.00457853	ADRA2C|GPR27|PFKFB2|TLR2|TLR4|IL1R2|IRS2|GAB2|IL17RA|CLEC4E
GO:0015031_protein transport	0.00462359	ADRA2C|GPR27|HCLS1|AGFG1|KCNE1|PFKFB2|TLR2|TLR4|IL1R2|IRS2|CDK5R1|RAB36|KATNB1|XPO6|IL17RA|CLEC4E|NECAB3|SYTL3|RAB19
GO:1901652_response to peptide	0.00470487	ABCC2|CRK|HSD11B2|TLR2|TLR4|IRS2|SYAP1|CPEB2
GO:0031349_positive regulation of defense response	0.00475883	MAP2K6|TLR2|TLR4|IRAK3|IL17RA|CLEC4E|CLEC4D|MUC5B
GO:0045321_leukocyte activation	0.00485285	BST1|FCAR|HBB|PYGL|TLR2|TLR4|IRS2|IL18R1|GAB2|QPCT|CLEC4E|SAMSN1|FNIP1|CLEC4D
GO:0006950_response to stress	0.00488984	ADRA2C|AQP9|BST1|ABCC2|CRK|DUSP1|EXTL3|FOS|HBB|HRG|HSD11B2|IL1R1|MTF1|MAP2K6|CCL17|TLR2|TLR4|IL1R2|IL18R1|HNRNPA0|IRAK3|PADI4|GABARAPL1|IL17RA|CLEC4E|APOL3|INO80B|FNIP1|CPEB2|CLEC4D|MIR223|MUC5B
GO:0002292_T cell differentiation involved in immune response	0.00488988	IL18R1|CLEC4E|CLEC4D
GO:0035743_CD4-positive, alpha-beta T cell cytokine production	0.00494881	IL1R1|IL18R1
GO:0008057_eye pigment granule organization	0.00503481	SHROOM2
GO:0010931_macrophage tolerance induction	0.00503481	IRAK3
GO:0010932_regulation of macrophage tolerance induction	0.00503481	IRAK3
GO:0010933_positive regulation of macrophage tolerance induction	0.00503481	IRAK3
GO:0015694_mercury ion transport	0.00503481	ABCC2
GO:0015723_bilirubin transport	0.00503481	ABCC2
GO:0019546_arginine deiminase pathway	0.00503481	PADI4
GO:0030653_beta-lactam antibiotic metabolic process	0.00503481	ABCC2
GO:0042316_penicillin metabolic process	0.00503481	ABCC2
GO:0050652_dermatan sulfate proteoglycan biosynthetic process, polysaccharide chain biosynthetic process	0.00503481	CSGALNACT2
GO:0050712_negative regulation of interleukin-1 alpha secretion	0.00503481	IL1R2
GO:0070430_positive regulation of nucleotide-binding oligomerization domain containing 1 signaling pathway	0.00503481	TLR4
GO:0070473_negative regulation of uterine smooth muscle contraction	0.00503481	ADRA2C
GO:1901086_benzylpenicillin metabolic process	0.00503481	ABCC2
GO:1904271_L-proline import across plasma membrane	0.00503481	SLC36A4
GO:1904555_L-proline transmembrane transport	0.00503481	SLC36A4
GO:1904719_positive regulation of AMPA glutamate receptor clustering	0.00503481	SSH1
GO:1905647_proline import across plasma membrane	0.00503481	SLC36A4
GO:1990859_cellular response to endothelin	0.00503481	CRK
GO:2000661_positive regulation of interleukin-1-mediated signaling pathway	0.00503481	IL1R1
GO:0034121_regulation of toll-like receptor signaling pathway	0.0053026	TLR2|TLR4|IRAK3
GO:1901699_cellular response to nitrogen compound	0.00534084	AQP9|CRK|KCNE1|TLR4|IRS2|CDK5R1|SSH1|SYAP1|CPEB2
GO:0002700_regulation of production of molecular mediator of immune response	0.00534868	IL1R1|TLR4|IL18R1|IRAK3
GO:0050715_positive regulation of cytokine secretion	0.00534868	TLR2|TLR4|IL17RA|CLEC4E
GO:0045649_regulation of macrophage differentiation	0.00542594	HCLS1|MIR223
GO:0051493_regulation of cytoskeleton organization	0.00544424	BST1|CRK|GMFB|HCLS1|HRG|CDK5R1|KATNB1|UBXN2B
GO:0030595_leukocyte chemotaxis	0.00549828	BST1|DUSP1|CCL17|IL17RA|MIR223
GO:0002274_myeloid leukocyte activation	0.00550101	BST1|FCAR|HBB|PYGL|TLR2|TLR4|GAB2|QPCT|CLEC4D
GO:0043299_leukocyte degranulation	0.0055046	BST1|FCAR|HBB|PYGL|TLR2|GAB2|QPCT|CLEC4D
GO:1901564_organonitrogen compound metabolic process	0.00558361	ADRA2C|BST1|ABCC2|CRK|DCK|DUSP1|ETF1|EXTL3|GMFB|HAL|HCLS1|HRG|PFKFB2|PHKA2|PHKG1|MAP2K6|CCL17|SLA|TLR2|TLR4|IL1R2|IRS2|SAP30|CDK5R1|MTMR6|AATK|IRAK3|PADI4|QPCT|SSH1|VNN3|CSGALNACT2|CDC42BPG|KLHL8|NECAB3|SAMSN1|APOL3|INO80B|SYAP1|ORMDL1|FNIP1|JDP2|CPEB2|UBXN2B|TAF1L|DPY19L3|FBXO33|MUC5B
GO:0015833_peptide transport	0.00560675	ADRA2C|GPR27|HCLS1|AGFG1|KCNE1|PFKFB2|TLR2|TLR4|IL1R2|IRS2|CDK5R1|RAB36|KATNB1|XPO6|IL17RA|CLEC4E|NECAB3|SYTL3|RAB19
GO:0051495_positive regulation of cytoskeleton organization	0.00570567	GMFB|HCLS1|CDK5R1|KATNB1|UBXN2B
GO:0002532_production of molecular mediator involved in inflammatory response	0.00573569	TLR4|IL1R2|IL17RA
GO:0032024_positive regulation of insulin secretion	0.00573569	GPR27|PFKFB2|IRS2
GO:0009595_detection of biotic stimulus	0.00592332	TLR2|TLR4
GO:1900746_regulation of vascular endothelial growth factor signaling pathway	0.00592332	HRG|MIR329-2
GO:0065009_regulation of molecular function	0.00592848	ADRA2C|CRK|DUSP1|FOS|GMFB|HCLS1|AGFG1|HRG|KCNE1|PFKFB2|MAP2K6|CCL17|TLR2|TLR4|IRS2|IL18R1|CDK5R1|IRAK3|ABHD5|SMAP2|SYAP1|FNIP1|FGD4|CPEB2|MIR223
GO:0002275_myeloid cell activation involved in immune response	0.00613679	BST1|FCAR|HBB|PYGL|TLR2|GAB2|QPCT|CLEC4D
GO:0001932_regulation of protein phosphorylation	0.00630637	ADRA2C|BST1|CRK|DUSP1|GMFB|HCLS1|HRG|MAP2K6|CCL17|TLR4|CDK5R1|IRAK3|SAMSN1|SYAP1|FNIP1
GO:0051384_response to glucocorticoid	0.00635291	ABCC2|DUSP1|FOS|HSD11B2
GO:0001783_B cell apoptotic process	0.00644074	IRS2|FNIP1
GO:0050996_positive regulation of lipid catabolic process	0.00644074	IRS2|ABHD5
GO:1902547_regulation of cellular response to vascular endothelial growth factor stimulus	0.00644074	HRG|MIR329-2
GO:0032496_response to lipopolysaccharide	0.00645605	ABCC2|FOS|TLR2|TLR4|HNRNPA0|IRAK3
GO:0043434_response to peptide hormone	0.00646872	ABCC2|CRK|HSD11B2|TLR2|IRS2|SYAP1|CPEB2
GO:0002444_myeloid leukocyte mediated immunity	0.00661128	BST1|FCAR|HBB|PYGL|TLR2|GAB2|QPCT|CLEC4D
GO:0008643_carbohydrate transport	0.00666128	AQP9|IRS2|SLC37A3|MIR223
GO:0051092_positive regulation of NF-kappaB transcription factor activity	0.00681913	TLR2|TLR4|IL18R1|IRAK3
GO:0019221_cytokine-mediated signaling pathway	0.00682286	CRK|FOS|IL1R1|CCL17|IL1R2|IRS2|IL18R1|GAB2|IRAK3|IL17RA
GO:0019538_protein metabolic process	0.00689181	ADRA2C|BST1|CRK|DUSP1|ETF1|EXTL3|GMFB|HCLS1|HRG|PHKA2|PHKG1|MAP2K6|CCL17|SLA|TLR2|TLR4|IL1R2|IRS2|SAP30|CDK5R1|MTMR6|AATK|IRAK3|PADI4|QPCT|SSH1|CSGALNACT2|CDC42BPG|KLHL8|NECAB3|SAMSN1|APOL3|INO80B|SYAP1|FNIP1|JDP2|CPEB2|UBXN2B|TAF1L|DPY19L3|FBXO33|MUC5B
GO:1901224_positive regulation of NIK/NF-kappaB signaling	0.00690919	TLR2|TLR4|IL18R1
GO:0050663_cytokine secretion	0.00731476	TLR2|TLR4|IL1R2|IL17RA|CLEC4E
GO:0043537_negative regulation of blood vessel endothelial cell migration	0.00741554	HRG|MIR329-2|MIR494
GO:0038093_Fc receptor signaling pathway	0.00744063	CRK|FOS|GAB2|CLEC4E|CLEC4D
GO:0030168_platelet activation	0.00747528	ADRA2C|HBB|HRG|TLR4
GO:0030194_positive regulation of blood coagulation	0.00753487	HRG|TLR4
GO:1900048_positive regulation of hemostasis	0.00753487	HRG|TLR4
GO:0002237_response to molecule of bacterial origin	0.0077435	ABCC2|FOS|TLR2|TLR4|HNRNPA0|IRAK3
GO:0032956_regulation of actin cytoskeleton organization	0.0077435	BST1|CRK|GMFB|HCLS1|HRG|CDK5R1
GO:0002825_regulation of T-helper 1 type immune response	0.00811116	IL1R1|IL18R1
GO:0015721_bile acid and bile salt transport	0.00811116	AQP9|ABCC2
GO:0050820_positive regulation of coagulation	0.00811116	HRG|TLR4
GO:2000191_regulation of fatty acid transport	0.00811116	MAP2K6|IRS2
GO:0046209_nitric oxide metabolic process	0.00821532	HBB|TLR2|TLR4
GO:0045184_establishment of protein localization	0.00837991	ADRA2C|GPR27|HCLS1|AGFG1|KCNE1|PFKFB2|TLR2|TLR4|IL1R2|IRS2|CDK5R1|RAB36|KATNB1|XPO6|IL17RA|CLEC4E|NECAB3|SYTL3|RAB19
GO:2000146_negative regulation of cell motility	0.00839639	CRK|DUSP1|HRG|MIR223|MIR329-2|MIR494
GO:1902531_regulation of intracellular signal transduction	0.00843988	ADRA2C|BST1|CRK|DUSP1|HCLS1|MAP2K6|CCL17|TLR2|TLR4|IRS2|IL18R1|CDK5R1|IRAK3|APOL3|FNIP1|FGD4|TAF1L|MIR223
GO:2000106_regulation of leukocyte apoptotic process	0.00849275	HCLS1|IRS2|FNIP1
GO:0002691_regulation of cellular extravasation	0.00870667	BST1|IL1R1
GO:0019220_regulation of phosphate metabolic process	0.00872939	ADRA2C|BST1|CRK|DUSP1|GMFB|HCLS1|HRG|PFKFB2|MAP2K6|CCL17|TLR4|IRS2|CDK5R1|IRAK3|SAMSN1|SYAP1|FNIP1
GO:0014910_regulation of smooth muscle cell migration	0.00877565	CRK|SSH1|MIR223
GO:0051174_regulation of phosphorus metabolic process	0.00882181	ADRA2C|BST1|CRK|DUSP1|GMFB|HCLS1|HRG|PFKFB2|MAP2K6|CCL17|TLR4|IRS2|CDK5R1|IRAK3|SAMSN1|SYAP1|FNIP1
GO:2001057_reactive nitrogen species metabolic process	0.00906402	HBB|TLR2|TLR4
GO:0015718_monocarboxylic acid transport	0.00910075	AQP9|ABCC2|MAP2K6|IRS2
GO:0031960_response to corticosteroid	0.00910075	ABCC2|DUSP1|FOS|HSD11B2
GO:0008104_protein localization	0.00912559	ADRA2C|SHROOM2|GPR27|HCLS1|AGFG1|KCNE1|PFKFB2|TLR2|TLR4|IL1R2|IRS2|CDK5R1|RAB36|KATNB1|XPO6|IL17RA|CLEC4E|SSH1|NECAB3|SYTL3|UBXN2B|RAB19|MIR223
GO:0071417_cellular response to organonitrogen compound	0.00932403	AQP9|CRK|KCNE1|TLR4|IRS2|SSH1|SYAP1|CPEB2
GO:0051338_regulation of transferase activity	0.00957952	ADRA2C|CRK|DUSP1|GMFB|PFKFB2|MAP2K6|TLR4|IRS2|CDK5R1|IRAK3|SYAP1
GO:0032728_positive regulation of interferon-beta production	0.0099545	TLR2|TLR4
GO:0061082_myeloid leukocyte cytokine production	0.0099545	TLR4|IRAK3
GO:0090022_regulation of neutrophil chemotaxis	0.0099545	BST1|MIR223
GO:0002017_regulation of blood volume by renal aldosterone	0.0100445	HSD11B2
GO:0002537_nitric oxide production involved in inflammatory response	0.0100445	TLR4
GO:0016046_detection of fungus	0.0100445	TLR4
GO:0017186_peptidyl-pyroglutamic acid biosynthetic process, using glutaminyl-peptide cyclotransferase	0.0100445	QPCT
GO:0021718_superior olivary nucleus development	0.0100445	CDK5R1
GO:0021722_superior olivary nucleus maturation	0.0100445	CDK5R1
GO:0030887_positive regulation of myeloid dendritic cell activation	0.0100445	CLEC4D
GO:0032707_negative regulation of interleukin-23 production	0.0100445	TLR4
GO:0035545_determination of left/right asymmetry in nervous system	0.0100445	ZIC3
GO:0035685_helper T cell diapedesis	0.0100445	CRK
GO:0036413_histone H3-R26 citrullination	0.0100445	PADI4
GO:0042495_detection of triacyl bacterial lipopeptide	0.0100445	TLR2
GO:0042496_detection of diacyl bacterial lipopeptide	0.0100445	TLR2
GO:0050653_chondroitin sulfate proteoglycan biosynthetic process, polysaccharide chain biosynthetic process	0.0100445	CSGALNACT2
GO:0050787_detoxification of mercury ion	0.0100445	ABCC2
GO:0061847_response to cholecystokinin	0.0100445	CRK
GO:0070428_regulation of nucleotide-binding oligomerization domain containing 1 signaling pathway	0.0100445	TLR4
GO:0071846_actin filament debranching	0.0100445	GMFB
GO:1900248_negative regulation of cytoplasmic translational elongation	0.0100445	CPEB2
GO:1904556_L-tryptophan transmembrane transport	0.0100445	SLC36A4
GO:1904780_negative regulation of protein localization to centrosome	0.0100445	UBXN2B
GO:1990839_response to endothelin	0.0100445	CRK
GO:0018108_peptidyl-tyrosine phosphorylation	0.0100727	BST1|HCLS1|HRG|MAP2K6|SLA|SAMSN1
GO:0035556_intracellular signal transduction	0.0100814	ADRA2C|BST1|CRK|DUSP1|HCLS1|MAP2K6|CCL17|TLR2|TLR4|IRS2|IL18R1|CDK5R1|RAB36|GAB2|IRAK3|CDC42BPG|APOL3|SYAP1|FNIP1|FGD4|TAF1L|RAB19|MIR223|MIR329-2
GO:0018193_peptidyl-amino acid modification	0.0102787	BST1|HCLS1|HRG|MAP2K6|SLA|CDK5R1|PADI4|QPCT|CDC42BPG|SAMSN1|FNIP1|TAF1L|DPY19L3
GO:0051091_positive regulation of DNA-binding transcription factor activity	0.0102861	HCLS1|TLR2|TLR4|IL18R1|IRAK3
GO:0018212_peptidyl-tyrosine modification	0.0104608	BST1|HCLS1|HRG|MAP2K6|SLA|SAMSN1
GO:0002520_immune system development	0.0105169	FOS|HCLS1|TLR2|TLR4|IL18R1|GAB2|IRAK3|CLEC4E|FNIP1|CLEC4D|MIR223
GO:0043087_regulation of GTPase activity	0.0105548	CRK|AGFG1|CCL17|SMAP2|FGD4|CPEB2|MIR223
GO:0002724_regulation of T cell cytokine production	0.0106064	IL1R1|IL18R1
GO:0010543_regulation of platelet activation	0.0106064	HRG|TLR4
GO:0009725_response to hormone	0.0106672	ABCC2|CRK|DUSP1|FOS|HCLS1|HSD11B2|TLR2|IRS2|CDK5R1|SYAP1|CPEB2
GO:0014909_smooth muscle cell migration	0.0109105	CRK|SSH1|MIR223
GO:0050790_regulation of catalytic activity	0.0110393	ADRA2C|CRK|DUSP1|GMFB|AGFG1|HRG|PFKFB2|MAP2K6|CCL17|TLR4|IRS2|CDK5R1|IRAK3|ABHD5|SMAP2|SYAP1|FNIP1|FGD4|CPEB2|MIR223
GO:0043312_neutrophil degranulation	0.0112473	BST1|FCAR|HBB|PYGL|TLR2|QPCT|CLEC4D
GO:0050727_regulation of inflammatory response	0.0112473	BST1|IL1R1|TLR2|TLR4|IL1R2|IL17RA|MIR223
GO:0046685_response to arsenic-containing substance	0.0112768	ABCC2|CPEB2
GO:0048583_regulation of response to stimulus	0.0113073	ADRA2C|BST1|CRK|DUSP1|FOS|GPR27|HCLS1|HRG|IL1R1|MAP2K6|CCL17|SLA|TLR2|TLR4|IL1R2|IRS2|IL18R1|CDK5R1|GAB2|IRAK3|IL17RA|CLEC4E|SSH1|SAMSN1|APOL3|FNIP1|FGD4|TAF1L|CLEC4D|MIR223|MIR329-2|MUC5B
GO:0002283_neutrophil activation involved in immune response	0.0116057	BST1|FCAR|HBB|PYGL|TLR2|QPCT|CLEC4D
GO:0048584_positive regulation of response to stimulus	0.0116713	ADRA2C|CRK|GPR27|HCLS1|HRG|IL1R1|MAP2K6|CCL17|SLA|TLR2|TLR4|IRS2|IL18R1|GAB2|IRAK3|IL17RA|CLEC4E|SSH1|APOL3|CLEC4D|MUC5B
GO:0031112_positive regulation of microtubule polymerization or depolymerization	0.0119653	CDK5R1|KATNB1
GO:0050796_regulation of insulin secretion	0.0120608	ADRA2C|GPR27|PFKFB2|IRS2
GO:0032868_response to insulin	0.012133	HSD11B2|TLR2|IRS2|SYAP1|CPEB2
GO:0002702_positive regulation of production of molecular mediator of immune response	0.0122536	IL1R1|TLR4|IL18R1
GO:0042100_B cell proliferation	0.0122536	BST1|TLR4|IRS2
GO:0009966_regulation of signal transduction	0.0124021	ADRA2C|BST1|CRK|DUSP1|GPR27|HCLS1|HRG|IL1R1|MAP2K6|CCL17|SLA|TLR2|TLR4|IL1R2|IRS2|IL18R1|CDK5R1|IRAK3|SSH1|APOL3|FNIP1|FGD4|TAF1L|MIR223|MIR329-2
GO:0090277_positive regulation of peptide hormone secretion	0.0126035	GPR27|PFKFB2|IRS2
GO:0042119_neutrophil activation	0.0128606	BST1|FCAR|HBB|PYGL|TLR2|QPCT|CLEC4D
GO:0010596_negative regulation of endothelial cell migration	0.0129592	HRG|MIR329-2|MIR494
GO:0015908_fatty acid transport	0.0129592	ABCC2|MAP2K6|IRS2
GO:0030316_osteoclast differentiation	0.0129592	FOS|TLR4|GAB2
GO:0002446_neutrophil mediated immunity	0.0129912	BST1|FCAR|HBB|PYGL|TLR2|QPCT|CLEC4D
GO:0050900_leukocyte migration	0.0129912	BST1|CRK|DUSP1|IL1R1|CCL17|IL17RA|MIR223
GO:0051271_negative regulation of cellular component movement	0.0130163	CRK|DUSP1|HRG|MIR223|MIR329-2|MIR494
GO:0016477_cell migration	0.0130537	SHROOM2|BST1|CRK|DUSP1|MEGF9|HRG|IL1R1|CCL17|IRS2|CDK5R1|IL17RA|SSH1|MIR223|MIR329-2|MIR494
GO:0002285_lymphocyte activation involved in immune response	0.0132511	TLR4|IL18R1|CLEC4E|CLEC4D
GO:0032735_positive regulation of interleukin-12 production	0.0133962	TLR2|TLR4
GO:0070423_nucleotide-binding oligomerization domain containing signaling pathway	0.0133962	MAP2K6|TLR4
GO:0006928_movement of cell or subcellular component	0.0134029	SHROOM2|BST1|CRK|DUSP1|MEGF9|HRG|IL1R1|KCNE1|KIF3C|CCL17|IRS2|CDK5R1|GAB2|KATNB1|IL17RA|SSH1|MIR223|MIR329-2|MIR494
GO:0042493_response to drug	0.0134852	ABCC2|CRK|DUSP1|FOS|HBB|HSD11B2|MAP2K6|TLR2|CDK5R1|SSH1|SLC36A4
GO:0032970_regulation of actin filament-based process	0.0136389	BST1|CRK|GMFB|HCLS1|HRG|CDK5R1
GO:0036230_granulocyte activation	0.013659	BST1|FCAR|HBB|PYGL|TLR2|QPCT|CLEC4D
GO:0030097_hemopoiesis	0.0137076	FOS|HCLS1|TLR2|TLR4|IL18R1|GAB2|CLEC4E|FNIP1|CLEC4D|MIR223
GO:0050864_regulation of B cell activation	0.0140001	BST1|TLR4|IRS2|SAMSN1
GO:0070498_interleukin-1-mediated signaling pathway	0.0140604	IL1R1|IL1R2|IRAK3
GO:0032733_positive regulation of interleukin-10 production	0.0141382	TLR2|TLR4
GO:0035872_nucleotide-binding domain, leucine rich repeat containing receptor signaling pathway	0.0141382	MAP2K6|TLR4
GO:0090313_regulation of protein targeting to membrane	0.0141382	KCNE1|CDK5R1
GO:0048522_positive regulation of cellular process	0.0143473	ADRA2C|BST1|CRK|DUSP1|EXTL3|FOS|GMFB|GPR27|HBB|HCLS1|HRG|IL1R1|KCNE1|MTF1|PFKFB2|MAP2K6|CCL17|SLA|TLR2|TLR4|ZIC3|IRS2|IL18R1|CDK5R1|GAB2|KATNB1|IL17RA|CLEC4E|ABHD5|SSH1|APOL3|SYAP1|FNIP1|FGD4|JDP2|UBXN2B|TAF1L|CLEC4D
GO:0032649_regulation of interferon-gamma production	0.0144389	IL1R1|TLR4|IL18R1
GO:1905475_regulation of protein localization to membrane	0.0147755	KCNE1|CDK5R1|SSH1|MIR223
GO:0002440_production of molecular mediator of immune response	0.0147945	IL1R1|TLR2|TLR4|IL18R1|IRAK3
GO:0035335_peptidyl-tyrosine dephosphorylation	0.0148232	DUSP1|MTMR6|SSH1
GO:0040013_negative regulation of locomotion	0.0149462	CRK|DUSP1|HRG|MIR223|MIR329-2|MIR494
GO:0002184_cytoplasmic translational termination	0.0150293	ETF1
GO:0002904_positive regulation of B cell apoptotic process	0.0150293	FNIP1
GO:0021586_pons maturation	0.0150293	CDK5R1
GO:0030185_nitric oxide transport	0.0150293	HBB
GO:0032289_central nervous system myelin formation	0.0150293	TLR2
GO:0035684_helper T cell extravasation	0.0150293	CRK
GO:0038123_toll-like receptor TLR1:TLR2 signaling pathway	0.0150293	TLR2
GO:0046604_positive regulation of mitotic centrosome separation	0.0150293	UBXN2B
GO:0070340_detection of bacterial lipopeptide	0.0150293	TLR2
GO:0070426_positive regulation of nucleotide-binding oligomerization domain containing signaling pathway	0.0150293	TLR4
GO:0070434_positive regulation of nucleotide-binding oligomerization domain containing 2 signaling pathway	0.0150293	TLR4
GO:0071623_negative regulation of granulocyte chemotaxis	0.0150293	MIR223
GO:0071725_response to triacyl bacterial lipopeptide	0.0150293	TLR2
GO:0071727_cellular response to triacyl bacterial lipopeptide	0.0150293	TLR2
GO:0072338_cellular lactam metabolic process	0.0150293	ABCC2
GO:0072709_cellular response to sorbitol	0.0150293	MAP2K6
GO:0090024_negative regulation of neutrophil chemotaxis	0.0150293	MIR223
GO:0098749_cerebellar neuron development	0.0150293	CRK
GO:1904823_purine nucleobase transmembrane transport	0.0150293	AQP9
GO:0044093_positive regulation of molecular function	0.0150498	ADRA2C|CRK|GMFB|HCLS1|AGFG1|PFKFB2|MAP2K6|CCL17|TLR2|TLR4|IL18R1|CDK5R1|IRAK3|ABHD5|SMAP2|SYAP1
GO:0071900_regulation of protein serine/threonine kinase activity	0.0152145	CRK|DUSP1|MAP2K6|TLR4|CDK5R1|IRAK3|SYAP1
GO:0006887_exocytosis	0.0153637	BST1|FCAR|HBB|HRG|PYGL|TLR2|GAB2|QPCT|SYTL3|CLEC4D
GO:0048518_positive regulation of biological process	0.0154826	ADRA2C|BST1|CRK|DUSP1|EXTL3|FOS|GMFB|GPR27|HBB|HCLS1|HRG|IL1R1|KCNE1|MTF1|PFKFB2|MAP2K6|CCL17|SLA|TLR2|TLR4|ZIC3|IRS2|IL18R1|CDK5R1|GAB2|KATNB1|HNRNPA0|IRAK3|IL17RA|CLEC4E|ABHD5|SSH1|APOL3|SYAP1|FNIP1|FGD4|JDP2|UBXN2B|TAF1L|CLEC4D|MIR223|MUC5B
GO:0002757_immune response-activating signal transduction	0.0155016	CRK|MAP2K6|TLR2|TLR4|IRAK3|CLEC4E|CLEC4D|MUC5B
GO:0014812_muscle cell migration	0.0156091	CRK|SSH1|MIR223
GO:0030593_neutrophil chemotaxis	0.0156091	BST1|CCL17|MIR223
GO:0071887_leukocyte apoptotic process	0.0156091	HCLS1|IRS2|FNIP1
GO:0010876_lipid localization	0.0156317	AQP9|ABCC2|MAP2K6|IRS2|ABHD5|APOL3
GO:0046326_positive regulation of glucose import	0.0156743	IRS2|MIR223
GO:0007010_cytoskeleton organization	0.0156917	SHROOM2|BST1|CRK|GMFB|HCLS1|AGFG1|HRG|CDK5R1|KATNB1|SSH1|CDC42BPG|FGD4|UBXN2B
GO:0042221_response to chemical	0.015694	AQP9|BST1|ABCC2|CRK|DUSP1|EXTL3|FOS|GPR27|HBB|HCLS1|HRG|HSD11B2|IL1R1|KCNE1|MTF1|PFKFB2|MAP2K6|CCL17|TLR2|TLR4|IL1R2|IRS2|IL18R1|CDK5R1|GAB2|HNRNPA0|IRAK3|IL17RA|SSH1|SYAP1|SLC36A4|CPEB2|MIR223|MIR329-2
GO:0007565_female pregnancy	0.0161273	ADRA2C|ABCC2|FOS|HSD11B2
GO:1901654_response to ketone	0.0164067	ABCC2|DUSP1|FOS|TLR2
GO:0002286_T cell activation involved in immune response	0.0164181	IL18R1|CLEC4E|CLEC4D
GO:0032101_regulation of response to external stimulus	0.0164723	BST1|CRK|DUSP1|HRG|IL1R1|TLR2|TLR4|IL1R2|IL17RA|MIR223
GO:0080134_regulation of response to stress	0.0171678	BST1|CRK|DUSP1|HRG|IL1R1|MAP2K6|TLR2|TLR4|IL1R2|IRAK3|IL17RA|CLEC4E|CLEC4D|MIR223|MUC5B
GO:0002369_T cell cytokine production	0.0172786	IL1R1|IL18R1
GO:0050832_defense response to fungus	0.0172786	HRG|IL17RA
GO:0034122_negative regulation of toll-like receptor signaling pathway	0.0181059	TLR4|IRAK3
GO:0016052_carbohydrate catabolic process	0.0181469	PFKFB2|PHKA2|PHKG1|PYGL
GO:0045859_regulation of protein kinase activity	0.0182325	ADRA2C|CRK|DUSP1|GMFB|MAP2K6|TLR4|CDK5R1|IRAK3|SYAP1
GO:0009719_response to endogenous stimulus	0.0183162	AQP9|ABCC2|CRK|DUSP1|FOS|HCLS1|HSD11B2|KCNE1|TLR2|TLR4|IRS2|CDK5R1|SSH1|SYAP1|CPEB2
GO:0048534_hematopoietic or lymphoid organ development	0.0183691	FOS|HCLS1|TLR2|TLR4|IL18R1|GAB2|CLEC4E|FNIP1|CLEC4D|MIR223
GO:0045055_regulated exocytosis	0.0185017	BST1|FCAR|HBB|HRG|PYGL|TLR2|GAB2|QPCT|CLEC4D
GO:0030099_myeloid cell differentiation	0.0185922	FOS|HCLS1|TLR2|TLR4|GAB2|MIR223
GO:0002223_stimulatory C-type lectin receptor signaling pathway	0.0194327	CLEC4E|CLEC4D|MUC5B
GO:0032609_interferon-gamma production	0.0194327	IL1R1|TLR4|IL18R1
GO:0043244_regulation of protein complex disassembly	0.0194327	ETF1|KATNB1|IRAK3
GO:0045429_positive regulation of nitric oxide biosynthetic process	0.0198097	HBB|TLR4
GO:0002688_regulation of leukocyte chemotaxis	0.0198867	BST1|DUSP1|MIR223
GO:0010633_negative regulation of epithelial cell migration	0.0198867	HRG|MIR329-2|MIR494
GO:0001878_response to yeast	0.0199893	CRK
GO:0007079_mitotic chromosome movement towards spindle pole	0.0199893	KATNB1
GO:0010746_regulation of plasma membrane long-chain fatty acid transport	0.0199893	IRS2
GO:0010748_negative regulation of plasma membrane long-chain fatty acid transport	0.0199893	IRS2
GO:0014005_microglia development	0.0199893	TLR2
GO:0015827_tryptophan transport	0.0199893	SLC36A4
GO:0015855_pyrimidine nucleobase transport	0.0199893	AQP9
GO:0018199_peptidyl-glutamine modification	0.0199893	QPCT
GO:0019556_histidine catabolic process to glutamate and formamide	0.0199893	HAL
GO:0019557_histidine catabolic process to glutamate and formate	0.0199893	HAL
GO:0030644_cellular chloride ion homeostasis	0.0199893	ABCC2
GO:0031117_positive regulation of microtubule depolymerization	0.0199893	KATNB1
GO:0032474_otolith morphogenesis	0.0199893	TTC39C
GO:0032497_detection of lipopolysaccharide	0.0199893	TLR4
GO:0032690_negative regulation of interleukin-1 alpha production	0.0199893	IL1R2
GO:0038124_toll-like receptor TLR6:TLR2 signaling pathway	0.0199893	TLR2
GO:0042494_detection of bacterial lipoprotein	0.0199893	TLR2
GO:0043606_formamide metabolic process	0.0199893	HAL
GO:0045900_negative regulation of translational elongation	0.0199893	CPEB2
GO:0050705_regulation of interleukin-1 alpha secretion	0.0199893	IL1R2
GO:0070427_nucleotide-binding oligomerization domain containing 1 signaling pathway	0.0199893	TLR4
GO:0071724_response to diacyl bacterial lipopeptide	0.0199893	TLR2
GO:0071726_cellular response to diacyl bacterial lipopeptide	0.0199893	TLR2
GO:0090156_cellular sphingolipid homeostasis	0.0199893	ORMDL1
GO:0106104_regulation of glutamate receptor clustering	0.0199893	SSH1
GO:1900738_positive regulation of phospholipase C-activating G protein-coupled receptor signaling pathway	0.0199893	GPR27
GO:1902623_negative regulation of neutrophil migration	0.0199893	MIR223
GO:1904717_regulation of AMPA glutamate receptor clustering	0.0199893	SSH1
GO:0042113_B cell activation	0.0202216	BST1|TLR4|IRS2|SAMSN1|FNIP1
GO:0030073_insulin secretion	0.0206402	ADRA2C|GPR27|PFKFB2|IRS2
GO:0010828_positive regulation of glucose transmembrane transport	0.0206859	IRS2|MIR223
GO:0038084_vascular endothelial growth factor signaling pathway	0.0206859	HRG|MIR329-2
GO:0070266_necroptotic process	0.0206859	PYGL|TLR4
GO:0071622_regulation of granulocyte chemotaxis	0.0206859	BST1|MIR223
GO:0090051_negative regulation of cell migration involved in sprouting angiogenesis	0.0206859	MIR329-2|MIR494
GO:1904407_positive regulation of nitric oxide metabolic process	0.0206859	HBB|TLR4
GO:0002220_innate immune response activating cell surface receptor signaling pathway	0.0208121	CLEC4E|CLEC4D|MUC5B
GO:0090276_regulation of peptide hormone secretion	0.020966	ADRA2C|GPR27|PFKFB2|IRS2
GO:0030334_regulation of cell migration	0.0210989	BST1|CRK|DUSP1|HRG|IL1R1|IRS2|SSH1|MIR223|MIR329-2|MIR494
GO:0032570_response to progesterone	0.021578	FOS|TLR2
GO:0051090_regulation of DNA-binding transcription factor activity	0.0219174	FOS|HCLS1|TLR2|TLR4|IL18R1|IRAK3
GO:0005978_glycogen biosynthetic process	0.0224859	PHKG1|IRS2
GO:0009250_glucan biosynthetic process	0.0224859	PHKG1|IRS2
GO:0033628_regulation of cell adhesion mediated by integrin	0.0224859	CRK|HRG
GO:1904738_vascular associated smooth muscle cell migration	0.0224859	SSH1|MIR223
GO:1904752_regulation of vascular associated smooth muscle cell migration	0.0224859	SSH1|MIR223
GO:0016051_carbohydrate biosynthetic process	0.022987	EXTL3|PHKG1|IRS2|CSGALNACT2
GO:0010035_response to inorganic substance	0.0233031	AQP9|ABCC2|CRK|DUSP1|FOS|HBB|MTF1
GO:0009914_hormone transport	0.0233684	ADRA2C|ABCC2|GPR27|PFKFB2|IRS2
GO:0014911_positive regulation of smooth muscle cell migration	0.0234094	CRK|SSH1
GO:2000107_negative regulation of leukocyte apoptotic process	0.0234094	HCLS1|IRS2
GO:0031399_regulation of protein modification process	0.0236134	ADRA2C|BST1|CRK|DUSP1|GMFB|HCLS1|HRG|MAP2K6|CCL17|TLR4|CDK5R1|IRAK3|SAMSN1|SYAP1|FNIP1|JDP2
GO:0002699_positive regulation of immune effector process	0.0236862	IL1R1|TLR4|IL18R1|GAB2
GO:1905477_positive regulation of protein localization to membrane	0.0237288	CDK5R1|SSH1|MIR223
GO:0050920_regulation of chemotaxis	0.0240406	BST1|DUSP1|HRG|MIR223
GO:0002711_positive regulation of T cell mediated immunity	0.0243483	IL1R1|IL18R1
GO:0032648_regulation of interferon-beta production	0.0243483	TLR2|TLR4
GO:0098542_defense response to other organism	0.0245154	HRG|TLR2|TLR4|IL17RA|CLEC4E|CLEC4D|MIR223
GO:0046717_acid secretion	0.0247479	AQP9|ABCC2|MAP2K6
GO:0001661_conditioned taste aversion	0.0249245	FOS
GO:0006003_fructose 2,6-bisphosphate metabolic process	0.0249245	PFKFB2
GO:0010572_positive regulation of platelet activation	0.0249245	TLR4
GO:0010891_negative regulation of sequestering of triglyceride	0.0249245	ABHD5
GO:0010936_negative regulation of macrophage cytokine production	0.0249245	IRAK3
GO:0014004_microglia differentiation	0.0249245	TLR2
GO:0015911_plasma membrane long-chain fatty acid transport	0.0249245	IRS2
GO:0018101_protein citrullination	0.0249245	PADI4
GO:0031427_response to methotrexate	0.0249245	ABCC2
GO:0032741_positive regulation of interleukin-18 production	0.0249245	TLR2
GO:0032747_positive regulation of interleukin-23 production	0.0249245	IL17RA
GO:0033133_positive regulation of glucokinase activity	0.0249245	PFKFB2
GO:0035469_determination of pancreatic left/right asymmetry	0.0249245	ZIC3
GO:0035624_receptor transactivation	0.0249245	ADRA2C
GO:0036414_histone citrullination	0.0249245	PADI4
GO:0050703_interleukin-1 alpha secretion	0.0249245	IL1R2
GO:0072708_response to sorbitol	0.0249245	MAP2K6
GO:0090155_negative regulation of sphingolipid biosynthetic process	0.0249245	ORMDL1
GO:1900060_negative regulation of ceramide biosynthetic process	0.0249245	ORMDL1
GO:1900736_regulation of phospholipase C-activating G protein-coupled receptor signaling pathway	0.0249245	GPR27
GO:1901628_positive regulation of postsynaptic membrane organization	0.0249245	SSH1
GO:1903223_positive regulation of oxidative stress-induced neuron death	0.0249245	TLR4
GO:2000504_positive regulation of blood vessel remodeling	0.0249245	HRG
GO:2000660_negative regulation of interleukin-1-mediated signaling pathway	0.0249245	IL1R2
GO:0032870_cellular response to hormone stimulus	0.0249701	ABCC2|CRK|DUSP1|FOS|IRS2|CDK5R1|SYAP1|CPEB2
GO:0002686_negative regulation of leukocyte migration	0.0253025	DUSP1|MIR223
GO:0032757_positive regulation of interleukin-8 production	0.0253025	TLR2|TLR4
GO:0034260_negative regulation of GTPase activity	0.0253025	CPEB2|MIR223
GO:0071715_icosanoid transport	0.0253025	ABCC2|MAP2K6
GO:0097300_programmed necrotic cell death	0.0253025	PYGL|TLR4
GO:1901571_fatty acid derivative transport	0.0253025	ABCC2|MAP2K6
GO:0010646_regulation of cell communication	0.0253431	ADRA2C|BST1|CRK|DUSP1|GPR27|HCLS1|HRG|IL1R1|PFKFB2|MAP2K6|CCL17|SLA|TLR2|TLR4|IL1R2|IRS2|IL18R1|CDK5R1|IRAK3|SSH1|APOL3|FNIP1|FGD4|TAF1L|MIR223|MIR329-2
GO:0033674_positive regulation of kinase activity	0.0255585	ADRA2C|CRK|PFKFB2|MAP2K6|TLR4|CDK5R1|SYAP1
GO:0042742_defense response to bacterium	0.0256335	TLR2|TLR4|CLEC4E|CLEC4D|MIR223
GO:0044706_multi-multicellular organism process	0.0258609	ADRA2C|ABCC2|FOS|HSD11B2
GO:0032608_interferon-beta production	0.0262717	TLR2|TLR4
GO:0015849_organic acid transport	0.026518	AQP9|ABCC2|MAP2K6|IRS2|SLC36A4
GO:0032147_activation of protein kinase activity	0.026518	ADRA2C|CRK|MAP2K6|TLR4|CDK5R1
GO:0046942_carboxylic acid transport	0.026518	AQP9|ABCC2|MAP2K6|IRS2|SLC36A4
GO:0030336_negative regulation of cell migration	0.0268172	DUSP1|HRG|MIR223|MIR329-2|MIR494
GO:0071902_positive regulation of protein serine/threonine kinase activity	0.0268172	CRK|MAP2K6|TLR4|CDK5R1|SYAP1
GO:0043405_regulation of MAP kinase activity	0.0277276	CRK|DUSP1|MAP2K6|TLR4|IRAK3
GO:0050671_positive regulation of lymphocyte proliferation	0.0279451	BST1|TLR4|IRS2
GO:0002697_regulation of immune effector process	0.0281435	CRK|IL1R1|TLR4|IL18R1|GAB2|IRAK3
GO:0032653_regulation of interleukin-10 production	0.0282547	TLR2|TLR4
GO:0071496_cellular response to external stimulus	0.0283454	FOS|TLR4|GABARAPL1|SSH1|FNIP1
GO:0048870_cell motility	0.0283478	SHROOM2|BST1|CRK|DUSP1|MEGF9|HRG|IL1R1|CCL17|IRS2|CDK5R1|IL17RA|SSH1|MIR223|MIR329-2|MIR494
GO:0051674_localization of cell	0.0283478	SHROOM2|BST1|CRK|DUSP1|MEGF9|HRG|IL1R1|CCL17|IRS2|CDK5R1|IL17RA|SSH1|MIR223|MIR329-2|MIR494
GO:0001817_regulation of cytokine production	0.0284681	IL1R1|TLR2|TLR4|IL1R2|IL18R1|IRAK3|IL17RA|CLEC4E
GO:0032946_positive regulation of mononuclear cell proliferation	0.0284984	BST1|TLR4|IRS2
GO:0046887_positive regulation of hormone secretion	0.0284984	GPR27|PFKFB2|IRS2
GO:0009743_response to carbohydrate	0.0289424	GPR27|PFKFB2|MAP2K6|IRS2
GO:0032715_negative regulation of interleukin-6 production	0.029268	TLR4|IRAK3
GO:0050704_regulation of interleukin-1 secretion	0.029268	TLR4|IL1R2
GO:0070228_regulation of lymphocyte apoptotic process	0.029268	IRS2|FNIP1
GO:0071320_cellular response to cAMP	0.029268	AQP9|KCNE1
GO:0002683_negative regulation of immune system process	0.0294624	CRK|DUSP1|TLR4|IRAK3|SAMSN1|MIR223
GO:0002253_activation of immune response	0.0294974	CRK|MAP2K6|TLR2|TLR4|IRAK3|CLEC4E|CLEC4D|MUC5B
GO:0002705_positive regulation of leukocyte mediated immunity	0.0296224	IL1R1|IL18R1|GAB2
GO:0023051_regulation of signaling	0.0296537	ADRA2C|BST1|CRK|DUSP1|GPR27|HCLS1|HRG|IL1R1|PFKFB2|MAP2K6|CCL17|SLA|TLR2|TLR4|IL1R2|IRS2|IL18R1|CDK5R1|IRAK3|SSH1|APOL3|FNIP1|FGD4|TAF1L|MIR223|MIR329-2
GO:0001819_positive regulation of cytokine production	0.029731	IL1R1|TLR2|TLR4|IL18R1|IL17RA|CLEC4E
GO:0000302_response to reactive oxygen species	0.0297454	CRK|DUSP1|FOS|HBB
GO:0002322_B cell proliferation involved in immune response	0.0298351	TLR4
GO:0006015_5-phosphoribose 1-diphosphate biosynthetic process	0.0298351	PYGL
GO:0010593_negative regulation of lamellipodium assembly	0.0298351	HRG
GO:0015793_glycerol transport	0.0298351	AQP9
GO:0015942_formate metabolic process	0.0298351	HAL
GO:0021578_hindbrain maturation	0.0298351	CDK5R1
GO:0030885_regulation of myeloid dendritic cell activation	0.0298351	CLEC4D
GO:0032811_negative regulation of epinephrine secretion	0.0298351	ADRA2C
GO:0034316_negative regulation of Arp2/3 complex-mediated actin nucleation	0.0298351	GMFB
GO:0046391_5-phosphoribose 1-diphosphate metabolic process	0.0298351	PYGL
GO:0050904_diapedesis	0.0298351	CRK
GO:0051792_medium-chain fatty acid biosynthetic process	0.0298351	OLAH
GO:0060729_intestinal epithelial structure maintenance	0.0298351	TLR4
GO:0070339_response to bacterial lipopeptide	0.0298351	TLR2
GO:0070432_regulation of nucleotide-binding oligomerization domain containing 2 signaling pathway	0.0298351	TLR4
GO:0071220_cellular response to bacterial lipoprotein	0.0298351	TLR2
GO:0071221_cellular response to bacterial lipopeptide	0.0298351	TLR2
GO:0071910_determination of liver left/right asymmetry	0.0298351	ZIC3
GO:0090027_negative regulation of monocyte chemotaxis	0.0298351	DUSP1
GO:0090315_negative regulation of protein targeting to membrane	0.0298351	KCNE1
GO:1903301_positive regulation of hexokinase activity	0.0298351	PFKFB2
GO:1903911_positive regulation of receptor clustering	0.0298351	SSH1
GO:2000664_positive regulation of interleukin-5 secretion	0.0298351	IL17RA
GO:2000667_positive regulation of interleukin-13 secretion	0.0298351	IL17RA
GO:0045087_innate immune response	0.030178	CRK|MAP2K6|CCL17|TLR2|TLR4|IRAK3|PADI4|CLEC4E|CLEC4D|MUC5B
GO:0002763_positive regulation of myeloid leukocyte differentiation	0.0302958	FOS|HCLS1
GO:0050994_regulation of lipid catabolic process	0.0302958	IRS2|ABHD5
GO:0043254_regulation of protein complex assembly	0.0305464	GMFB|HCLS1|HRG|TLR4|CDK5R1|FNIP1
GO:1903825_organic acid transmembrane transport	0.0307697	AQP9|IRS2|SLC36A4
GO:1905039_carboxylic acid transmembrane transport	0.0307697	AQP9|IRS2|SLC36A4
GO:0042326_negative regulation of phosphorylation	0.0308215	DUSP1|GMFB|TLR4|IRS2|IRAK3|SAMSN1
GO:2000145_regulation of cell motility	0.030893	BST1|CRK|DUSP1|HRG|IL1R1|IRS2|SSH1|MIR223|MIR329-2|MIR494
GO:0009101_glycoprotein biosynthetic process	0.0312336	EXTL3|CSGALNACT2|NECAB3|DPY19L3|MUC5B
GO:0032613_interleukin-10 production	0.0313378	TLR2|TLR4
GO:0046649_lymphocyte activation	0.0314149	BST1|TLR4|IRS2|IL18R1|CLEC4E|SAMSN1|FNIP1|CLEC4D
GO:0031348_negative regulation of defense response	0.03266	CRK|IL1R2|IRAK3|MIR223
GO:0070665_positive regulation of leukocyte proliferation	0.0331337	BST1|TLR4|IRS2
GO:0051129_negative regulation of cellular component organization	0.0331902	DUSP1|GMFB|HRG|TLR2|CDK5R1|KATNB1|IRAK3|FNIP1
GO:1903428_positive regulation of reactive oxygen species biosynthetic process	0.0334638	HBB|TLR4
GO:0031663_lipopolysaccharide-mediated signaling pathway	0.0345474	TLR2|TLR4
GO:0032722_positive regulation of chemokine production	0.0345474	TLR2|TLR4
GO:0006863_purine nucleobase transport	0.0347213	AQP9
GO:0010898_positive regulation of triglyceride catabolic process	0.0347213	ABHD5
GO:0015808_L-alanine transport	0.0347213	SLC36A4
GO:0015939_pantothenate metabolic process	0.0347213	VNN3
GO:0018103_protein C-linked glycosylation	0.0347213	DPY19L3
GO:0018211_peptidyl-tryptophan modification	0.0347213	DPY19L3
GO:0018317_protein C-linked glycosylation via tryptophan	0.0347213	DPY19L3
GO:0018406_protein C-linked glycosylation via 2'-alpha-mannosyl-L-tryptophan	0.0347213	DPY19L3
GO:0021626_central nervous system maturation	0.0347213	CDK5R1
GO:0032493_response to bacterial lipoprotein	0.0347213	TLR2
GO:0034128_negative regulation of MyD88-independent toll-like receptor signaling pathway	0.0347213	TLR4
GO:0035524_proline transmembrane transport	0.0347213	SLC36A4
GO:0038026_reelin-mediated signaling pathway	0.0347213	CRK
GO:0045084_positive regulation of interleukin-12 biosynthetic process	0.0347213	TLR4
GO:0045359_positive regulation of interferon-beta biosynthetic process	0.0347213	TLR4
GO:0051305_chromosome movement towards spindle pole	0.0347213	KATNB1
GO:0051964_negative regulation of synapse assembly	0.0347213	TLR2
GO:0071907_determination of digestive tract left/right asymmetry	0.0347213	ZIC3
GO:0071918_urea transmembrane transport	0.0347213	AQP9
GO:1900227_positive regulation of NLRP3 inflammasome complex assembly	0.0347213	TLR4
GO:2000389_regulation of neutrophil extravasation	0.0347213	IL1R1
GO:2000391_positive regulation of neutrophil extravasation	0.0347213	IL1R1
GO:2000973_regulation of pro-B cell differentiation	0.0347213	FNIP1
GO:2001027_negative regulation of endothelial cell chemotaxis	0.0347213	HRG
GO:0015711_organic anion transport	0.0348445	AQP9|ABCC2|HBB|MAP2K6|IRS2|SLC36A4
GO:0038094_Fc-gamma receptor signaling pathway	0.0349673	CRK|CLEC4E|CLEC4D
GO:0050871_positive regulation of B cell activation	0.0349673	BST1|TLR4|IRS2
GO:0050865_regulation of cell activation	0.0352816	BST1|HRG|TLR4|IRS2|GAB2|SAMSN1|CLEC4D
GO:0106106_cold-induced thermogenesis	0.03559	MAP2K6|TLR4|IL18R1
GO:0120161_regulation of cold-induced thermogenesis	0.03559	MAP2K6|TLR4|IL18R1
GO:0032890_regulation of organic acid transport	0.0356446	MAP2K6|IRS2
GO:0045824_negative regulation of innate immune response	0.0356446	CRK|IRAK3
GO:0071322_cellular response to carbohydrate stimulus	0.0362184	GPR27|MAP2K6|IRS2
GO:0046324_regulation of glucose import	0.0367553	IRS2|MIR223
GO:0010038_response to metal ion	0.0368126	AQP9|ABCC2|DUSP1|FOS|MTF1
GO:0007612_learning	0.0368526	FOS|GMFB|TLR2
GO:0006869_lipid transport	0.0371804	AQP9|ABCC2|MAP2K6|IRS2|APOL3
GO:0032102_negative regulation of response to external stimulus	0.0371804	CRK|DUSP1|HRG|IL1R2|MIR223
GO:0002224_toll-like receptor signaling pathway	0.0374924	TLR2|TLR4|IRAK3
GO:0042542_response to hydrogen peroxide	0.0374924	CRK|DUSP1|HBB
GO:0040011_locomotion	0.0375351	SHROOM2|BST1|CRK|DUSP1|MEGF9|HRG|IL1R1|CCL17|IRS2|CDK5R1|GAB2|IL17RA|SSH1|MIR223|MIR329-2|MIR494
GO:0030072_peptide hormone secretion	0.037568	ADRA2C|GPR27|PFKFB2|IRS2
GO:0050701_interleukin-1 secretion	0.0378791	TLR4|IL1R2
GO:0090303_positive regulation of wound healing	0.0378791	HRG|TLR4
GO:1905953_negative regulation of lipid localization	0.0378791	IRS2|ABHD5
GO:0045637_regulation of myeloid cell differentiation	0.0380341	FOS|HCLS1|TLR4|MIR223
GO:0005975_carbohydrate metabolic process	0.0382592	EXTL3|PFKFB2|PHKA2|PHKG1|PYGL|IRS2|CSGALNACT2
GO:0061041_regulation of wound healing	0.0387892	CRK|HRG|TLR4
GO:0002753_cytoplasmic pattern recognition receptor signaling pathway	0.039016	MAP2K6|TLR4
GO:0010676_positive regulation of cellular carbohydrate metabolic process	0.039016	PFKFB2|IRS2
GO:0006820_anion transport	0.039382	AQP9|ABCC2|HBB|MAP2K6|IRS2|ANO10|SLC36A4
GO:0002706_regulation of lymphocyte mediated immunity	0.0394461	CRK|IL1R1|IL18R1
GO:0006548_histidine catabolic process	0.0395831	HAL
GO:0006975_DNA damage induced protein phosphorylation	0.0395831	MAP2K6
GO:0010700_negative regulation of norepinephrine secretion	0.0395831	ADRA2C
GO:0014060_regulation of epinephrine secretion	0.0395831	ADRA2C
GO:0015840_urea transport	0.0395831	AQP9
GO:0015886_heme transport	0.0395831	HRG
GO:0030854_positive regulation of granulocyte differentiation	0.0395831	HCLS1
GO:0032650_regulation of interleukin-1 alpha production	0.0395831	IL1R2
GO:0032661_regulation of interleukin-18 production	0.0395831	TLR2
GO:0034127_regulation of MyD88-independent toll-like receptor signaling pathway	0.0395831	TLR4
GO:0035655_interleukin-18-mediated signaling pathway	0.0395831	IL18R1
GO:0038203_TORC2 signaling	0.0395831	SYAP1
GO:0045350_interferon-beta biosynthetic process	0.0395831	TLR4
GO:0045357_regulation of interferon-beta biosynthetic process	0.0395831	TLR4
GO:0048242_epinephrine secretion	0.0395831	ADRA2C
GO:0048840_otolith development	0.0395831	TTC39C
GO:0051126_negative regulation of actin nucleation	0.0395831	GMFB
GO:0051715_cytolysis in other organism	0.0395831	HRG
GO:0052805_imidazole-containing compound catabolic process	0.0395831	HAL
GO:0070327_thyroid hormone transport	0.0395831	ABCC2
GO:0071351_cellular response to interleukin-18	0.0395831	IL18R1
GO:0071676_negative regulation of mononuclear cell migration	0.0395831	DUSP1
GO:0072530_purine-containing compound transmembrane transport	0.0395831	AQP9
GO:0072603_interleukin-5 secretion	0.0395831	IL17RA
GO:0097113_AMPA glutamate receptor clustering	0.0395831	SSH1
GO:0097688_glutamate receptor clustering	0.0395831	SSH1
GO:0098976_excitatory chemical synaptic transmission	0.0395831	SSH1
GO:1902744_negative regulation of lamellipodium organization	0.0395831	HRG
GO:1905456_regulation of lymphoid progenitor cell differentiation	0.0395831	FNIP1
GO:2000192_negative regulation of fatty acid transport	0.0395831	IRS2
GO:2000662_regulation of interleukin-5 secretion	0.0395831	IL17RA
GO:2000766_negative regulation of cytoplasmic translation	0.0395831	CPEB2
GO:0050777_negative regulation of immune response	0.0401087	CRK|IRAK3|SAMSN1
GO:0046686_response to cadmium ion	0.0401659	FOS|MTF1
GO:0050730_regulation of peptidyl-tyrosine phosphorylation	0.0404148	BST1|HCLS1|HRG|SAMSN1
GO:0014070_response to organic cyclic compound	0.0407743	AQP9|ABCC2|DUSP1|FOS|HSD11B2|KCNE1|TLR2|IRAK3|SSH1
GO:0016999_antibiotic metabolic process	0.040777	ABCC2|HAL|HBB
GO:0055088_lipid homeostasis	0.040777	IRS2|ABHD5|ORMDL1
GO:0033673_negative regulation of kinase activity	0.040901	DUSP1|GMFB|IRS2|IRAK3
GO:1901137_carbohydrate derivative biosynthetic process	0.0409788	DCK|EXTL3|PFKFB2|PYGL|CSGALNACT2|NECAB3|DPY19L3|MUC5B
GO:0045670_regulation of osteoclast differentiation	0.0413285	FOS|TLR4
GO:0032675_regulation of interleukin-6 production	0.0414509	TLR2|TLR4|IRAK3
GO:0010647_positive regulation of cell communication	0.0420329	ADRA2C|CRK|GPR27|HCLS1|IL1R1|PFKFB2|MAP2K6|CCL17|SLA|TLR2|TLR4|IRS2|IL18R1|SSH1|APOL3
GO:0042133_neurotransmitter metabolic process	0.0421304	HBB|TLR2|TLR4
GO:0050729_positive regulation of inflammatory response	0.0421304	TLR2|TLR4|IL17RA
GO:0042327_positive regulation of phosphorylation	0.0422056	ADRA2C|CRK|HCLS1|PFKFB2|MAP2K6|CCL17|TLR4|CDK5R1|SYAP1|FNIP1
GO:0009967_positive regulation of signal transduction	0.042207	ADRA2C|CRK|GPR27|HCLS1|IL1R1|MAP2K6|CCL17|SLA|TLR2|TLR4|IRS2|IL18R1|SSH1|APOL3
GO:0002548_monocyte chemotaxis	0.0425038	DUSP1|CCL17
GO:0002768_immune response-regulating cell surface receptor signaling pathway	0.0425049	CRK|FOS|GAB2|CLEC4E|CLEC4D|MUC5B
GO:1990845_adaptive thermogenesis	0.0428155	MAP2K6|TLR4|IL18R1
GO:0002696_positive regulation of leukocyte activation	0.042971	BST1|TLR4|IRS2|GAB2|CLEC4D
GO:0023056_positive regulation of signaling	0.0432282	ADRA2C|CRK|GPR27|HCLS1|IL1R1|PFKFB2|MAP2K6|CCL17|SLA|TLR2|TLR4|IRS2|IL18R1|SSH1|APOL3
GO:0032268_regulation of cellular protein metabolic process	0.043321	ADRA2C|BST1|CRK|DUSP1|ETF1|GMFB|HCLS1|HRG|MAP2K6|CCL17|TLR4|IL1R2|CDK5R1|IRAK3|SSH1|SAMSN1|SYAP1|FNIP1|JDP2|CPEB2
GO:0045428_regulation of nitric oxide biosynthetic process	0.0436915	HBB|TLR4
GO:0043535_regulation of blood vessel endothelial cell migration	0.0442025	HRG|MIR329-2|MIR494
GO:0002327_immature B cell differentiation	0.0444207	FNIP1
GO:0002645_positive regulation of tolerance induction	0.0444207	IRAK3
GO:0006449_regulation of translational termination	0.0444207	ETF1
GO:0015824_proline transport	0.0444207	SLC36A4
GO:0015851_nucleobase transport	0.0444207	AQP9
GO:0032610_interleukin-1 alpha production	0.0444207	IL1R2
GO:0042090_interleukin-12 biosynthetic process	0.0444207	TLR4
GO:0045075_regulation of interleukin-12 biosynthetic process	0.0444207	TLR4
GO:0046602_regulation of mitotic centrosome separation	0.0444207	UBXN2B
GO:0048241_epinephrine transport	0.0444207	ADRA2C
GO:0060907_positive regulation of macrophage cytokine production	0.0444207	TLR4
GO:0070424_regulation of nucleotide-binding oligomerization domain containing signaling pathway	0.0444207	TLR4
GO:0097396_response to interleukin-17	0.0444207	IL17RA
GO:0097398_cellular response to interleukin-17	0.0444207	IL17RA
GO:0097400_interleukin-17-mediated signaling pathway	0.0444207	IL17RA
GO:1903753_negative regulation of p38MAPK cascade	0.0444207	DUSP1
GO:1905952_regulation of lipid localization	0.0449044	MAP2K6|IRS2|ABHD5
GO:0048545_response to steroid hormone	0.0450158	ABCC2|DUSP1|FOS|HSD11B2|TLR2
GO:1901653_cellular response to peptide	0.0450158	CRK|TLR4|IRS2|SYAP1|CPEB2
GO:0051347_positive regulation of transferase activity	0.0453213	ADRA2C|CRK|PFKFB2|MAP2K6|TLR4|CDK5R1|SYAP1
GO:0046883_regulation of hormone secretion	0.0454266	ADRA2C|GPR27|PFKFB2|IRS2
GO:1902533_positive regulation of intracellular signal transduction	0.0454296	ADRA2C|CRK|HCLS1|MAP2K6|CCL17|TLR2|TLR4|IRS2|IL18R1|APOL3
GO:0001816_cytokine production	0.045578	IL1R1|TLR2|TLR4|IL1R2|IL18R1|IRAK3|IL17RA|CLEC4E
GO:0040012_regulation of locomotion	0.0459036	BST1|CRK|DUSP1|HRG|IL1R1|IRS2|SSH1|MIR223|MIR329-2|MIR494
GO:0032787_monocarboxylic acid metabolic process	0.0459454	ABCC2|HAL|PFKFB2|IRS2|ABHD5|OLAH|VNN3
GO:0033627_cell adhesion mediated by integrin	0.0461037	CRK|HRG
GO:0035914_skeletal muscle cell differentiation	0.0461037	FOS|SAP30
GO:0035924_cellular response to vascular endothelial growth factor stimulus	0.0461037	HRG|MIR329-2
GO:0046323_glucose import	0.0461037	IRS2|MIR223
GO:0031334_positive regulation of protein complex assembly	0.046469	GMFB|TLR4|CDK5R1|FNIP1
GO:0031668_cellular response to extracellular stimulus	0.046469	FOS|GABARAPL1|SSH1|FNIP1
GO:0071495_cellular response to endogenous stimulus	0.0466156	AQP9|ABCC2|CRK|DUSP1|FOS|KCNE1|TLR4|IRS2|CDK5R1|SSH1|SYAP1|CPEB2
GO:0002819_regulation of adaptive immune response	0.0470434	IL1R1|IL18R1|SAMSN1
GO:0032680_regulation of tumor necrosis factor production	0.0470434	TLR2|TLR4|IRAK3
GO:0030166_proteoglycan biosynthetic process	0.0473278	EXTL3|CSGALNACT2
GO:0070227_lymphocyte apoptotic process	0.0473278	IRS2|FNIP1
GO:0032635_interleukin-6 production	0.0477675	TLR2|TLR4|IRAK3
GO:0051049_regulation of transport	0.0482553	ADRA2C|GPR27|HCLS1|KCNE1|PFKFB2|MAP2K6|TLR2|TLR4|IL1R2|IRS2|CDK5R1|GAB2|IL17RA|CLEC4E|MIR223
GO:0002709_regulation of T cell mediated immunity	0.0485639	IL1R1|IL18R1
GO:0032720_negative regulation of tumor necrosis factor production	0.0485639	TLR4|IRAK3
GO:1902105_regulation of leukocyte differentiation	0.0485938	FOS|HCLS1|TLR4|MIR223
GO:0050867_positive regulation of cell activation	0.0488421	BST1|TLR4|IRS2|GAB2|CLEC4D
GO:1903827_regulation of cellular protein localization	0.0488997	HCLS1|KCNE1|CDK5R1|SSH1|UBXN2B|MIR223
GO:0051270_regulation of cellular component movement	0.0490672	BST1|CRK|DUSP1|HRG|IL1R1|IRS2|SSH1|MIR223|MIR329-2|MIR494
GO:0032640_tumor necrosis factor production	0.0492321	TLR2|TLR4|IRAK3
GO:1903555_regulation of tumor necrosis factor superfamily cytokine production	0.0492321	TLR2|TLR4|IRAK3
GO:0006547_histidine metabolic process	0.0492342	HAL
GO:0009157_deoxyribonucleoside monophosphate biosynthetic process	0.0492342	DCK
GO:0015801_aromatic amino acid transport	0.0492342	SLC36A4
GO:0021548_pons development	0.0492342	CDK5R1
GO:0032000_positive regulation of fatty acid beta-oxidation	0.0492342	IRS2
GO:0032308_positive regulation of prostaglandin secretion	0.0492342	MAP2K6
GO:0032328_alanine transport	0.0492342	SLC36A4
GO:0032621_interleukin-18 production	0.0492342	TLR2
GO:0033131_regulation of glucokinase activity	0.0492342	PFKFB2
GO:0045348_positive regulation of MHC class II biosynthetic process	0.0492342	TLR4
GO:0051006_positive regulation of lipoprotein lipase activity	0.0492342	ABHD5
GO:0051014_actin filament severing	0.0492342	GMFB
GO:0051918_negative regulation of fibrinolysis	0.0492342	HRG
GO:0070472_regulation of uterine smooth muscle contraction	0.0492342	ADRA2C
GO:0072531_pyrimidine-containing compound transmembrane transport	0.0492342	AQP9
GO:0140052_cellular response to oxidised low-density lipoprotein particle stimulus	0.0492342	TLR4
GO:1904779_regulation of protein localization to centrosome	0.0492342	UBXN2B
GO:2000665_regulation of interleukin-13 secretion	0.0492342	IL17RA
GO:0009636_response to toxic substance	0.0492716	ABCC2|CRK|DUSP1|FOS|HBB|TLR2
