# Supplementary material for: Identification of Post-myocardial Infarction Blood Expression Signatures Using Multiple Feature Selection Strategies
Source: Front Physiol. 2020 Jun 3;11:483. doi: 10.3389/fphys.2020.00483 (PMC7287215; doi:10.3389/fphys.2020.00483)
Supplement: TABLE S4 — Gene ontology enrichment analysis for cellular component. [file Table_4.XLSX]

## Sheet: Sheet1
GO CC	p value	Overlap gene
GO:0005964_phosphorylase kinase complex	0.000257214	PHKA2|PHKG1
GO:0030427_site of polarized growth	0.00212573	HCLS1|CDK5R1|KATNB1|SSH1|SYAP1
GO:0101002_ficolin-1-rich granule	0.00263853	FCAR|HBB|PYGL|QPCT|CLEC4D
GO:0008352_katanin complex	0.00512248	KATNB1
GO:0042581_specific granule	0.00927511	BST1|FCAR|QPCT|CLEC4D
GO:0070820_tertiary granule	0.0100905	FCAR|HBB|QPCT|CLEC4D
GO:0035354_Toll-like receptor 1-Toll-like receptor 2 protein complex	0.010219	TLR2
GO:1902554_serine/threonine protein kinase complex	0.0104524	PHKA2|PHKG1|CDK5R1
GO:0030864_cortical actin cytoskeleton	0.0111083	SHROOM2|GMFB|HCLS1
GO:0035579_specific granule membrane	0.0114449	BST1|FCAR|CLEC4D
GO:0030426_growth cone	0.0116268	CDK5R1|KATNB1|SSH1|SYAP1
GO:0016533_protein kinase 5 complex	0.0152896	CDK5R1
GO:0018444_translation release factor complex	0.0152896	ETF1
GO:0045092_interleukin-18 receptor complex	0.0152896	IL18R1
GO:0150034_distal axon	0.0156682	ADRA2C|CDK5R1|KATNB1|SSH1|SYAP1
GO:0071944_cell periphery	0.0157588	ADRA2C|SHROOM2|AQP9|BST1|ABCC2|CRK|FCAR|GMFB|GPR27|HCLS1|HRG|IL1R1|KCNE1|PHKA2|TLR2|TLR4|IL1R2|IRS2|IL18R1|CDK5R1|MTMR6|GAB2|KATNB1|IRAK3|XPO6|GABARAPL1|IL17RA|CLEC4E|ANKRD11|SSH1|CDCA4|ANO10|VNN3|SAMSN1|SYAP1|SYTL3|SLC36A4|CLEC4D|RAB19|MUC5B
GO:0044444_cytoplasmic part	0.0167412	ADRA2C|SHROOM2|BST1|CRK|DCK|ETF1|EXTL3|FCAR|FOS|GMFB|HAL|HBB|HCLS1|AGFG1|HRG|HSD11B2|KCNE1|KIF3C|MXD1|PFKFB2|PHKA2|PHKG1|MAP2K6|PYGL|SLA|TLR2|TLR4|IRS2|CDK5R1|MTMR6|RAB36|AATK|GAB2|KATNB1|XPO6|PADI4|GABARAPL1|QPCT|ANKRD11|ABHD5|SSH1|CDCA4|OLAH|CSGALNACT2|CDC42BPG|ERGIC1|TMCC3|FAM217B|NECAB3|SAMSN1|ECHDC3|SLC37A3|SYAP1|ORMDL1|SYTL3|FGD4|UBXN2B|CLEC4D|RAB19|MIR223|MUC5B
GO:0031252_cell leading edge	0.0175261	MTMR6|GABARAPL1|SSH1|CDC42BPG|SAMSN1|FGD4
GO:1902911_protein kinase complex	0.0185182	PHKA2|PHKG1|CDK5R1
GO:0005886_plasma membrane	0.0187644	ADRA2C|SHROOM2|AQP9|BST1|ABCC2|CRK|FCAR|GPR27|HCLS1|HRG|IL1R1|KCNE1|PHKA2|TLR2|TLR4|IL1R2|IRS2|IL18R1|CDK5R1|MTMR6|GAB2|KATNB1|IRAK3|XPO6|GABARAPL1|IL17RA|CLEC4E|ANKRD11|SSH1|CDCA4|ANO10|VNN3|SAMSN1|SYAP1|SYTL3|SLC36A4|CLEC4D|RAB19|MUC5B
GO:0035339_SPOTS complex	0.0203346	ORMDL1
GO:0035976_transcription factor AP-1 complex	0.0203346	FOS
GO:0005737_cytoplasm	0.0205362	ADRA2C|SHROOM2|BST1|CRK|DCK|DUSP1|ETF1|EXTL3|FCAR|FOS|GMFB|HAL|HBB|HCLS1|AGFG1|HRG|HSD11B2|KCNE1|KIF3C|MXD1|PFKFB2|PHKA2|PHKG1|MAP2K6|PYGL|SLA|TLR2|TLR4|ZIC3|IL1R2|IRS2|CDK5R1|MTMR6|RAB36|AATK|GAB2|KATNB1|IRAK3|XPO6|PADI4|GABARAPL1|QPCT|ANKRD11|ABHD5|SSH1|CDCA4|OLAH|CSGALNACT2|CDC42BPG|ERGIC1|TMCC3|FAM217B|NECAB3|SAMSN1|SMAP2|ECHDC3|APOL3|SLC37A3|SYAP1|ORMDL1|SYTL3|FNIP1|FGD4|CPEB2|UBXN2B|CLEC4D|…
GO:0012505_endomembrane system	0.0211869	ADRA2C|BST1|EXTL3|FCAR|FOS|HBB|AGFG1|HRG|HSD11B2|PYGL|SLA|TLR2|TLR4|MTMR6|RAB36|GABARAPL1|QPCT|CSGALNACT2|ERGIC1|TMCC3|NECAB3|TMEM120A|SLC37A3|SYAP1|ORMDL1|SYTL3|FGD4|UBXN2B|DPY19L3|CLEC4D|RAB19|MUC5B
GO:0030863_cortical cytoskeleton	0.0217945	SHROOM2|GMFB|HCLS1
GO:0046696_lipopolysaccharide receptor complex	0.0253539	TLR4
GO:0044297_cell body	0.0258752	ADRA2C|AGFG1|TLR2|CDK5R1|KATNB1|GABARAPL1|SYAP1
GO:1904813_ficolin-1-rich granule lumen	0.025902	HBB|PYGL|QPCT
GO:0005829_cytosol	0.029637	CRK|DCK|ETF1|FOS|HAL|HBB|HCLS1|AGFG1|KIF3C|MXD1|PFKFB2|PHKA2|PHKG1|MAP2K6|PYGL|IRS2|CDK5R1|MTMR6|GAB2|KATNB1|XPO6|PADI4|GABARAPL1|ANKRD11|ABHD5|SSH1|CDCA4|OLAH|CDC42BPG|FAM217B|SAMSN1|SLC37A3|SYAP1|FGD4|UBXN2B
GO:0046581_intercellular canaliculus	0.0303478	ABCC2
GO:1904724_tertiary granule lumen	0.0323581	HBB|QPCT
GO:0005637_nuclear inner membrane	0.0356658	TMEM120A|DPY19L3
GO:0101003_ficolin-1-rich granule membrane	0.0390984	FCAR|CLEC4D
GO:0017059_serine C-palmitoyltransferase complex	0.0402596	ORMDL1
GO:0031211_endoplasmic reticulum palmitoyltransferase complex	0.0402596	ORMDL1
GO:1905961_protein-cysteine S-palmitoyltransferase complex	0.0402596	ORMDL1
GO:0061695_transferase complex, transferring phosphorus-containing groups	0.0442253	PHKA2|PHKG1|CDK5R1|TAF1L
GO:1990124_messenger ribonucleoprotein complex	0.0451779	CPEB2
GO:1990234_transferase complex	0.0465605	PHC2|PHKA2|PHKG1|CDK5R1|KLHL8|ORMDL1|TAF1L|FBXO33
GO:0033267_axon part	0.0466672	ADRA2C|CDK5R1|KATNB1|SSH1|SYAP1
