# Supplementary material for: Identification of Post-myocardial Infarction Blood Expression Signatures Using Multiple Feature Selection Strategies
Source: Front Physiol. 2020 Jun 3;11:483. doi: 10.3389/fphys.2020.00483 (PMC7287215; doi:10.3389/fphys.2020.00483)
Supplement: TABLE S5 — Gene ontology enrichment analysis for molecular function. [file Table_5.XLSX]

## Sheet: Sheet1
GO MF	p value	Overlap gene
GO:0004908_interleukin-1 receptor activity	4.69e-06	IL1R1|IL1R2|IL18R1
GO:0038187_pattern recognition receptor activity	0.000168968	TLR2|TLR4|CLEC4E
GO:0001875_lipopolysaccharide receptor activity	0.000264625	TLR2|TLR4
GO:0004689_phosphorylase kinase activity	0.000264625	PHKA2|PHKG1
GO:0019966_interleukin-1 binding	0.000939817	IL1R1|IL1R2
GO:0004896_cytokine receptor activity	0.00157766	IL1R1|IL1R2|IL18R1|IL17RA
GO:0016301_kinase activity	0.00196824	DCK|PFKFB2|PHKA2|PHKG1|MAP2K6|SLA|CDK5R1|AATK|IRAK3|CDC42BPG|TAF1L
GO:0016773_phosphotransferase activity, alcohol group as acceptor	0.00324408	PFKFB2|PHKA2|PHKG1|MAP2K6|SLA|CDK5R1|AATK|IRAK3|CDC42BPG|TAF1L
GO:0004672_protein kinase activity	0.003641	PHKA2|PHKG1|MAP2K6|SLA|CDK5R1|AATK|IRAK3|CDC42BPG|TAF1L
GO:0008329_signaling pattern recognition receptor activity	0.00477907	TLR2|TLR4
GO:0004397_histidine ammonia-lyase activity	0.00519862	HAL
GO:0015127_bilirubin transmembrane transporter activity	0.00519862	ABCC2
GO:0016990_arginine deiminase activity	0.00519862	PADI4
GO:0042497_triacyl lipopeptide binding	0.00519862	TLR2
GO:0047381_dodecanoyl-[acyl-carrier-protein] hydrolase activity	0.00519862	OLAH
GO:0061811_ADP-ribosyl cyclase activity	0.00519862	BST1
GO:0061812_cyclic ADP-ribose hydrolase	0.00519862	BST1
GO:0019901_protein kinase binding	0.0067115	CRK|DUSP1|HCLS1|PFKFB2|MAP2K6|IRS2|CDK5R1|GAB2|HNRNPA0
GO:0019865_immunoglobulin binding	0.00684925	FCAR|HRG
GO:0004674_protein serine/threonine kinase activity	0.00791073	PHKA2|PHKG1|MAP2K6|AATK|IRAK3|CDC42BPG|TAF1L
GO:0016772_transferase activity, transferring phosphorus-containing groups	0.00796932	DCK|PFKFB2|PHKA2|PHKG1|MAP2K6|SLA|CDK5R1|AATK|IRAK3|CDC42BPG|TAF1L
GO:0035925_mRNA 3'-UTR AU-rich region binding	0.00801111	HNRNPA0|CPEB2
GO:0035591_signaling adaptor activity	0.00837036	CRK|SLA|GAB2
GO:0046875_ephrin receptor binding	0.00862293	CRK|CDK5R1
GO:0004683_calmodulin-dependent protein kinase activity	0.00925505	PHKA2|PHKG1
GO:0005227_calcium activated cation channel activity	0.00925505	MTMR6|ANO10
GO:0017091_AU-rich element binding	0.00925505	HNRNPA0|CPEB2
GO:0001888_glucuronyl-galactosyl-proteoglycan 4-alpha-N-acetylglucosaminyltransferase activity	0.0103705	EXTL3
GO:0003845_11-beta-hydroxysteroid dehydrogenase [NAD(P)] activity	0.0103705	HSD11B2
GO:0003953_NAD+ nucleosidase activity	0.0103705	BST1
GO:0004137_deoxycytidine kinase activity	0.0103705	DCK
GO:0004320_oleoyl-[acyl-carrier-protein] hydrolase activity	0.0103705	OLAH
GO:0004909_interleukin-1, type I, activating receptor activity	0.0103705	IL1R1
GO:0004910_interleukin-1, type II, blocking receptor activity	0.0103705	IL1R2
GO:0005275_amine transmembrane transporter activity	0.0103705	AQP9
GO:0015196_L-tryptophan transmembrane transporter activity	0.0103705	SLC36A4
GO:0016295_myristoyl-[acyl-carrier-protein] hydrolase activity	0.0103705	OLAH
GO:0016296_palmitoyl-[acyl-carrier-protein] hydrolase activity	0.0103705	OLAH
GO:0016297_acyl-[acyl-carrier-protein] hydrolase activity	0.0103705	OLAH
GO:0016603_glutaminyl-peptide cyclotransferase activity	0.0103705	QPCT
GO:0031729_CCR4 chemokine receptor binding	0.0103705	CCL17
GO:0042007_interleukin-18 binding	0.0103705	IL18R1
GO:0042008_interleukin-18 receptor activity	0.0103705	IL18R1
GO:0050135_NAD(P)+ nucleosidase activity	0.0103705	BST1
GO:0061809_NAD+ nucleotidase, cyclic ADP-ribose generating	0.0103705	BST1
GO:0008092_cytoskeletal protein binding	0.0123535	SHROOM2|CRK|GMFB|HCLS1|KCNE1|KIF3C|CDK5R1|KATNB1|GABARAPL1|SSH1|FGD4
GO:0019900_kinase binding	0.0135686	CRK|DUSP1|HCLS1|PFKFB2|MAP2K6|IRS2|CDK5R1|GAB2|HNRNPA0
GO:0001530_lipopolysaccharide binding	0.0142297	TLR2|TLR4
GO:0004725_protein tyrosine phosphatase activity	0.0152963	DUSP1|MTMR6|SSH1
GO:0002060_purine nucleobase binding	0.0155158	PYGL
GO:0004938_alpha2-adrenergic receptor activity	0.0155158	ADRA2C
GO:0005350_pyrimidine nucleobase transmembrane transporter activity	0.0155158	AQP9
GO:0008184_glycogen phosphorylase activity	0.0155158	PYGL
GO:0015265_urea channel activity	0.0155158	AQP9
GO:0016149_translation release factor activity, codon specific	0.0155158	ETF1
GO:0017159_pantetheine hydrolase activity	0.0155158	VNN3
GO:0019862_IgA binding	0.0155158	FCAR
GO:0031721_hemoglobin alpha binding	0.0155158	HBB
GO:0047237_glucuronylgalactosylproteoglycan 4-beta-N-acetylgalactosaminyltransferase activity	0.0155158	CSGALNACT2
GO:0102250_linear malto-oligosaccharide phosphorylase activity	0.0155158	PYGL
GO:0102499_SHG alpha-glucan phosphorylase activity	0.0155158	PYGL
GO:0046982_protein heterodimerization activity	0.0161388	ADRA2C|FOS|TLR2|TLR4|KATNB1|IRAK3|JDP2
GO:0048487_beta-tubulin binding	0.0166443	CDK5R1|GABARAPL1
GO:0001784_phosphotyrosine residue binding	0.0183441	CRK|SAMSN1
GO:0005102_signaling receptor binding	0.0199541	ADRA2C|CRK|GMFB|HRG|IL1R1|CCL17|TLR2|TLR4|IRS2|CDK5R1|GAB2|GABARAPL1|IL17RA|SYTL3|CLEC4D
GO:0003873_6-phosphofructo-2-kinase activity	0.0206346	PFKFB2
GO:0008330_protein tyrosine/threonine phosphatase activity	0.0206346	DUSP1
GO:0008559_xenobiotic transmembrane transporting ATPase activity	0.0206346	ABCC2
GO:0015254_glycerol channel activity	0.0206346	AQP9
GO:0019136_deoxynucleoside kinase activity	0.0206346	DCK
GO:0043177_organic acid binding	0.0221611	HBB|PYGL|PADI4|HAPLN4
GO:0008138_protein tyrosine/serine/threonine phosphatase activity	0.022897	DUSP1|SSH1
GO:0016740_transferase activity	0.0233298	BST1|DCK|EXTL3|PFKFB2|PHKA2|PHKG1|MAP2K6|PYGL|SLA|CDK5R1|AATK|IRAK3|QPCT|ABHD5|OLAH|CSGALNACT2|CDC42BPG|TAF1L|DPY19L3
GO:0003779_actin binding	0.0248586	SHROOM2|GMFB|HCLS1|CDK5R1|SSH1|FGD4
GO:0002054_nucleobase binding	0.0257271	PYGL
GO:0004331_fructose-2,6-bisphosphate 2-phosphatase activity	0.0257271	PFKFB2
GO:0004668_protein-arginine deiminase activity	0.0257271	PADI4
GO:0005345_purine nucleobase transmembrane transporter activity	0.0257271	AQP9
GO:0016841_ammonia-lyase activity	0.0257271	HAL
GO:0031694_alpha-2A adrenergic receptor binding	0.0257271	ADRA2C
GO:0042030_ATPase inhibitor activity	0.0257271	FNIP1
GO:0016758_transferase activity, transferring hexosyl groups	0.0262147	EXTL3|PYGL|CSGALNACT2|DPY19L3
GO:0016810_hydrolase activity, acting on carbon-nitrogen (but not peptide) bonds	0.0262983	SAP30|PADI4|VNN3
GO:0045309_protein phosphorylated amino acid binding	0.0289041	CRK|SAMSN1
GO:0019955_cytokine binding	0.0291259	IL1R1|IL1R2|IL18R1
GO:0005070_SH3/SH2 adaptor activity	0.0299603	CRK|SLA
GO:0004645_phosphorylase activity	0.0307934	PYGL
GO:0004936_alpha-adrenergic receptor activity	0.0307934	ADRA2C
GO:0015168_glycerol transmembrane transporter activity	0.0307934	AQP9
GO:0140104_molecular carrier activity	0.0321182	HBB|XPO6
GO:0044877_protein-containing complex binding	0.0329587	SHROOM2|ETF1|FCAR|GMFB|HCLS1|HRG|TLR2|IRS2|CDK5R1|KATNB1|CPEB2
GO:0019838_growth factor binding	0.0346054	DUSP1|IL1R1|IL1R2
GO:0043022_ribosome binding	0.0354659	ETF1|CPEB2
GO:0003747_translation release factor activity	0.0358337	ETF1
GO:0008079_translation termination factor activity	0.0358337	ETF1
GO:0008443_phosphofructokinase activity	0.0358337	PFKFB2
GO:0015173_aromatic amino acid transmembrane transporter activity	0.0358337	SLC36A4
GO:0015180_L-alanine transmembrane transporter activity	0.0358337	SLC36A4
GO:0015193_L-proline transmembrane transporter activity	0.0358337	SLC36A4
GO:0015204_urea transmembrane transporter activity	0.0358337	AQP9
GO:0015205_nucleobase transmembrane transporter activity	0.0358337	AQP9
GO:0022858_alanine transmembrane transporter activity	0.0358337	SLC36A4
GO:0030492_hemoglobin binding	0.0358337	HBB
GO:0031433_telethonin binding	0.0358337	KCNE1
GO:0034618_arginine binding	0.0358337	PADI4
GO:0008568_microtubule-severing ATPase activity	0.040848	KATNB1
GO:0030368_interleukin-17 receptor activity	0.040848	IL17RA
GO:0032052_bile acid binding	0.040848	PYGL
GO:0051379_epinephrine binding	0.040848	ADRA2C
GO:0106018_phosphatidylinositol-3,5-bisphosphate phosphatase activity	0.040848	MTMR6
GO:0005342_organic acid transmembrane transporter activity	0.045566	AQP9|ABCC2|SLC36A4
GO:0046943_carboxylic acid transmembrane transporter activity	0.045566	AQP9|ABCC2|SLC36A4
GO:0015166_polyol transmembrane transporter activity	0.0458365	AQP9
GO:0019206_nucleoside kinase activity	0.0458365	DCK
GO:0061575_cyclin-dependent protein serine/threonine kinase activator activity	0.0458365	CDK5R1
GO:0071933_Arp2/3 complex binding	0.0458365	GMFB
GO:0003729_mRNA binding	0.0486423	ETF1|HNRNPA0|CPEB2|MIR223|MIR329-2|MIR494
GO:0016746_transferase activity, transferring acyl groups	0.048868	QPCT|ABHD5|OLAH|TAF1L
