# Supplementary material for: Identification of Post-myocardial Infarction Blood Expression Signatures Using Multiple Feature Selection Strategies
Source: Front Physiol. 2020 Jun 3;11:483. doi: 10.3389/fphys.2020.00483 (PMC7287215; doi:10.3389/fphys.2020.00483)
Supplement: TABLE S6 — KEGG enrichment analysis for discovering the signaling pathways involved in these optimal genes. [file Table_6.XLSX]

## Sheet: Sheet1
KEGG	p value	Overlap gene
hsa04910_Insulin signaling pathway	0.00204539	IRS2|PHKG1|PHKA2|PYGL|CRK
hsa05418_Fluid shear stress and atherosclerosis	0.00217964	DUSP1|IL1R1|IL1R2|MAP2K6|FOS
hsa05235_PD-L1 expression and PD-1 checkpoint pathway in cancer	0.00278326	FOS|TLR2|TLR4|MAP2K6
hsa04657_IL-17 signaling pathway	0.00326406	IL17RA|FOS|CCL17|MUC5B
hsa05146_Amoebiasis	0.0035245	IL1R1|IL1R2|TLR2|TLR4
hsa05144_Malaria	0.00410151	HBB|TLR2|TLR4
hsa04620_Toll-like receptor signaling pathway	0.00487254	TLR2|TLR4|MAP2K6|FOS
hsa05135_Yersinia infection	0.00828914	CRK|TLR4|MAP2K6|FOS
hsa05321_Inflammatory bowel disease (IBD)	0.00902697	TLR2|TLR4|IL18R1
hsa04380_Osteoclast differentiation	0.00979461	IL1R1|MAP2K6|FOS|GAB2
hsa05170_Human immunodeficiency virus 1 infection	0.0128334	CRK|FOS|TLR2|TLR4|MAP2K6
hsa05140_Leishmaniasis	0.0128494	TLR2|TLR4|FOS
hsa05323_Rheumatoid arthritis	0.0222621	TLR2|TLR4|FOS
hsa05161_Hepatitis B	0.0225717	FOS|TLR2|TLR4|MAP2K6
hsa05142_Chagas disease (American trypanosomiasis)	0.0306668	TLR4|TLR2|FOS
hsa04625_C-type lectin receptor signaling pathway	0.031433	CCL17|CLEC4E|CLEC4D
hsa04922_Glucagon signaling pathway	0.0329955	PHKA2|PHKG1|PYGL
hsa04668_TNF signaling pathway	0.0379234	FOS|MAP2K6|IL18R1
hsa05145_Toxoplasmosis	0.0387796	MAP2K6|TLR4|TLR2
hsa04060_Cytokine-cytokine receptor interaction	0.0444955	CCL17|IL1R1|IL1R2|IL18R1|IL17RA
hsa04010_MAPK signaling pathway	0.0450406	FOS|IL1R1|MAP2K6|CRK|DUSP1
